# Supplementary material for: A one-dimensional coordination polymer constructed from isatine-3-oximate and sodium
Source: Acta Crystallogr Sect E Struct Rep Online. 2011 May 25;67(Pt 6):m790–1. doi: 10.1107/S1600536811018290 (PMC3120341; doi:10.1107/S1600536811018290)
Supplement: Supplementary file 1 [file e-67-0m790-sup1.cif]

##############################################################################
#                                                                            #
# This CIF contains the data in a paper accepted for publication in          #
# Acta Crystallographica Section E. It conforms to the requirements of       #
# Notes for Authors for Acta Crystallographica Section E, and has been       #
# peer reviewed under the auspices of the IUCr Commission on Journals.       #
#                                                                            #
# Full details of the Crystallographic Information File format               #
# are given in the paper "The Crystallographic Information File (CIF):       #
# a New Standard Archive File for Crystallography" by S. R. Hall, F. H.      #
# Allen and I. D. Brown [Acta Cryst. (1991), A47, 655-685].                  #
#                                                                            #
# The current version of the core CIF dictionary is obtainable from          #
# ftp://ftp.iucr.org/pub/cif_core.dic.                                       #
#                                                                            #
# Software is freely available for graphical display of the structure(s)     #
# in this CIF. For information consult the CIF software page                 #
# http://www.iucr.org/resources/cif/software.                                #
#                                                                            #
# This file may be used for bona fide research purposes within the           #
# scientific community so long as proper attribution is given to the journal # 
# article from which it was obtained.                                        #
#                                                                            #
##############################################################################
data_I
_audit_creation_method     SHELXL-97
_chemical_name_systematic
;
<i>catena</i>-poly[[[aquasodium]-di-\m-aqua-[aquasodium]-bis(\m-2-
oxoindoline-2,3-dione 3-oximato)] tetrakis(oxoindoline-2,3-dione 3-oxime)]
;
_chemical_name_common     ?
_chemical_formula_moiety     'C8 H9 N2 Na1 O4, 2(C8 H6 N2 O2)'
_chemical_formula_sum     'C24 H21 N6 Na1 O8'
_chemical_formula_iupac     '[Na (C8 H5 N2 O2) (H2 O)2], 2C8 H6 N2 O2'
_chemical_formula_weight     544.448
_chemical_melting_point     507
_symmetry_cell_setting     triclinic
_symmetry_space_group_name_H-M     'P -1'
_symmetry_space_group_name_hall     '-P 1'
loop_
    _symmetry_equiv_pos_as_xyz
    'x, y, z'
    '-x, -y, -z'
_cell_length_a     7.2987(3)
_cell_length_b     11.9269(5)
_cell_length_c     15.0756(6)
_cell_angle_alpha     95.369(2)
_cell_angle_beta     102.871(2)
_cell_angle_gamma     102.631(2)
_cell_volume     1234.36(9)
_cell_formula_units_Z     2
_cell_measurement_reflns_used     25159
_cell_measurement_theta_min     2.09
_cell_measurement_theta_max     30.07
_cell_measurement_temperature     293(2)
_exptl_crystal_description     'Block'
_exptl_crystal_colour     Yellow
_exptl_crystal_size_max     0.74
_exptl_crystal_size_mid     0.23
_exptl_crystal_size_min     0.18
_exptl_crystal_density_diffrn     1.465
_exptl_crystal_density_meas     ?
_exptl_crystal_density_method     'not measured'
_exptl_crystal_F_000     564
_exptl_absorpt_coefficient_mu     0.127
_exptl_absorpt_correction_type     multi-scan
_exptl_absorpt_process_details     '(SADABS; Bruker, 2003)'
_exptl_absorpt_correction_T_min     0.9120
_exptl_absorpt_correction_T_max     0.9775
_exptl_special_details
;
;
_diffrn_ambient_temperature     293(2)
_diffrn_radiation_type     MoK\a
_diffrn_radiation_wavelength     0.71073
_diffrn_radiation_monochromator     'graphite'
_diffrn_measurement_device_type     'Bruker CCD X8 APEXII'
_diffrn_measurement_method     '\f and \w'
_diffrn_detector_area_resol_mean     ?
_diffrn_reflns_number     25159
_diffrn_reflns_av_R_equivalents     0.0293
_diffrn_reflns_av_sigmaI/netI     0.0401
_diffrn_reflns_theta_min     2.09
_diffrn_reflns_theta_max     30.07
_diffrn_reflns_theta_full     30.07
_diffrn_measured_fraction_theta_max     0.988
_diffrn_measured_fraction_theta_full     0.988
_diffrn_reflns_limit_h_min     -8
_diffrn_reflns_limit_h_max     10
_diffrn_reflns_limit_k_min     -16
_diffrn_reflns_limit_k_max     16
_diffrn_reflns_limit_l_min     -21
_diffrn_reflns_limit_l_max     20
_diffrn_standards_number     ?
_diffrn_standards_interval_count     ?
_diffrn_standards_interval_time     ?
_diffrn_standards_decay_%     ?
_refine_special_details
;
Refinement of <i>F</i>^2^ against ALL reflections. The weighted <i>R</i>-factor
<i>wR</i> and goodness of fit <i>S</i> are based on <i>F</i>^2^, conventional
<i>R</i>-factors <i>R</i> are based on <i>F</i>, with <i>F</i> set to zero for
negative <i>F</i>^2^. The threshold expression of <i>F</i>^2^ >
2\s(<i>F</i>^2^) is used only for calculating <i>R</i>-factors(gt) <i>etc</i>.
and is not relevant to the choice of reflections for refinement.
<i>R</i>-factors based on <i>F</i>^2^ are statistically about twice as large
as those based on <i>F</i>, and <i>R</i>- factors based on ALL data will be
even larger.
;
_reflns_number_total     7175
_reflns_number_gt     4225
_reflns_threshold_expression     I>2\s(I)
_refine_ls_structure_factor_coef     Fsqd
_refine_ls_matrix_type     full
_refine_ls_R_factor_all     0.0981
_refine_ls_R_factor_gt     0.0489
_refine_ls_wR_factor_gt     0.1144
_refine_ls_wR_factor_ref     0.1350
_refine_ls_goodness_of_fit_ref     1.037
_refine_ls_restrained_S_all     1.037
_refine_ls_number_reflns     7175
_refine_ls_number_parameters     388
_refine_ls_number_restraints     0
_refine_ls_hydrogen_treatment     mixed
_refine_ls_weighting_scheme     calc
_refine_ls_weighting_details
         'calc w=1/[\s^2^(Fo^2^)+(0.0563P)^2^+0.2220P] where P=(Fo^2^+2Fc^2^)/3'
_atom_sites_solution_hydrogens     geom
_atom_sites_solution_primary     direct
_atom_sites_solution_secondary     difmap
_refine_ls_shift/su_max     0.002
_refine_ls_shift/su_mean     0.000
_refine_diff_density_max     0.341
_refine_diff_density_min     -0.353
_refine_ls_extinction_method     none
_refine_ls_extinction_coef     ?
loop_
    _atom_type_symbol
    _atom_type_description
    _atom_type_scat_dispersion_real
    _atom_type_scat_dispersion_imag
    _atom_type_scat_source
    C C 0.0033 0.0016 'International Tables Vol C Tables 4.2.6.8 and 6.1.1.4'
    H H 0.0000 0.0000 'International Tables Vol C Tables 4.2.6.8 and 6.1.1.4'
    N N 0.0061 0.0033 'International Tables Vol C Tables 4.2.6.8 and 6.1.1.4'
    O O 0.0106 0.0060 'International Tables Vol C Tables 4.2.6.8 and 6.1.1.4'
    Na Na 0.0362 0.0249 'International Tables Vol C Tables 4.2.6.8 and 6.1.1.4'
_computing_data_collection     'SMART (Bruker, 2003)'
_computing_cell_refinement     'SAINT (Bruker, 2003)'
_computing_data_reduction     'SAINT (Bruker, 2003)'
_computing_structure_solution     'SHELXS97 (Sheldrick, 2008)'
_computing_structure_refinement     'SHELXL97 (Sheldrick, 2008)'
_computing_molecular_graphics     'DIAMOND (Brandenburg, 2006)'
_computing_publication_material     'SHELXL97 (Sheldrick, 2008)'
loop_
    _atom_site_type_symbol
    _atom_site_label
    _atom_site_fract_x
    _atom_site_fract_y
    _atom_site_fract_z
    _atom_site_U_iso_or_equiv
    _atom_site_adp_type
    _atom_site_calc_flag
    _atom_site_refinement_flags
    _atom_site_occupancy
    _atom_site_symmetry_multiplicity
    _atom_site_disorder_assembly
    _atom_site_disorder_group
    O O1W 0.0994(2) 0.63158(15) 0.01259(17) 0.0687(5) Uani d . 1 1 . .
    O O2W 0.3016(4) 0.28216(19) 0.02320(19) 0.1066(8) Uani d . 1 1 . .
    H H1WA 0.130(5) 0.663(3) -0.029(3) 0.129(15) Uiso d . 1 1 . .
    H H1WB 0.119(6) 0.683(3) 0.063(3) 0.143(16) Uiso d . 1 1 . .
    H H2WB 0.198(5) 0.225(3) -0.008(2) 0.104(11) Uiso d . 1 1 . .
    H H11 0.940(3) 0.5518(17) 0.2221(14) 0.058(6) Uiso d . 1 1 . .
    H H21 -0.432(3) -0.0502(18) 0.0682(15) 0.058(6) Uiso d . 1 1 . .
    H H22 0.101(3) 0.409(2) 0.2678(15) 0.072(7) Uiso d . 1 1 . .
    H H31 0.157(3) 0.100(2) 0.0853(17) 0.071(7) Uiso d . 1 1 . .
    H H32 0.264(4) -0.314(3) 0.283(2) 0.109(10) Uiso d . 1 1 . .
    H H2WA 0.412(6) 0.258(3) 0.023(3) 0.157(15) Uiso d . 1 1 . .
    Na Na 0.24999(10) 0.47107(6) 0.02804(5) 0.04703(19) Uani d . 1 1 . .
    C C11 0.6536(2) 0.53381(15) 0.18198(12) 0.0393(4) Uani d . 1 1 . .
    C C12 0.5139(2) 0.54630(13) 0.23926(11) 0.0322(3) Uani d . 1 1 . .
    C C13 0.6261(2) 0.57694(13) 0.33425(10) 0.0307(3) Uani d . 1 1 . .
    C C14 0.5812(2) 0.60035(15) 0.41768(11) 0.0405(4) Uani d . 1 1 . .
    H H14 0.4542 0.5980 0.4200 0.049 Uiso calc R 1 1 . .
    C C15 0.7296(3) 0.62728(16) 0.49741(12) 0.0474(4) Uani d . 1 1 . .
    H H15 0.7017 0.6430 0.5539 0.057 Uiso calc R 1 1 . .
    C C16 0.9194(3) 0.63120(17) 0.49426(12) 0.0473(4) Uani d . 1 1 . .
    H H16 1.0167 0.6498 0.5487 0.057 Uiso calc R 1 1 . .
    C C17 0.9670(2) 0.60815(16) 0.41194(12) 0.0432(4) Uani d . 1 1 . .
    H H17 1.0943 0.6110 0.4100 0.052 Uiso calc R 1 1 . .
    C C18 0.8188(2) 0.58075(13) 0.33264(11) 0.0328(3) Uani d . 1 1 . .
    N N11 0.83052(19) 0.55582(13) 0.24153(10) 0.0405(3) Uani d . 1 1 . .
    N N12 0.33205(18) 0.52849(12) 0.19803(9) 0.0358(3) Uani d . 1 1 . .
    O O11 0.61709(18) 0.50974(14) 0.09817(9) 0.0622(4) Uani d . 1 1 . .
    O O12 0.21617(15) 0.54444(9) 0.25488(8) 0.0371(3) Uani d . 1 1 . .
    C C21 -0.3048(2) 0.11666(15) 0.10061(13) 0.0418(4) Uani d . 1 1 . .
    C C22 -0.1543(2) 0.17741(14) 0.18624(12) 0.0374(4) Uani d . 1 1 . .
    C C23 -0.1264(2) 0.09011(14) 0.24606(12) 0.0378(4) Uani d . 1 1 . .
    C C24 -0.0120(3) 0.09265(16) 0.33278(13) 0.0453(4) Uani d . 1 1 . .
    H H24 0.0701 0.1619 0.3660 0.054 Uiso calc R 1 1 . .
    C C25 -0.0219(3) -0.01047(18) 0.36947(14) 0.0530(5) Uani d . 1 1 . .
    H H25 0.0546 -0.0103 0.4278 0.064 Uiso calc R 1 1 . .
    C C26 -0.1445(3) -0.11327(18) 0.32007(16) 0.0592(5) Uani d . 1 1 . .
    H H26 -0.1499 -0.1811 0.3463 0.071 Uiso calc R 1 1 . .
    C C27 -0.2593(3) -0.11803(16) 0.23284(15) 0.0522(5) Uani d . 1 1 . .
    H H27 -0.3406 -0.1877 0.1999 0.063 Uiso calc R 1 1 . .
    C C28 -0.2488(2) -0.01592(14) 0.19665(12) 0.0401(4) Uani d . 1 1 . .
    C C31 0.1466(3) -0.05497(19) 0.11845(18) 0.0596(6) Uani d . 1 1 . .
    C C32 0.2434(3) -0.09228(16) 0.20606(15) 0.0520(5) Uani d . 1 1 . .
    C C33 0.3592(3) 0.01207(16) 0.26774(16) 0.0527(5) Uani d . 1 1 . .
    C C34 0.4738(3) 0.03367(19) 0.35712(19) 0.0662(6) Uani d . 1 1 . .
    H H34 0.4890 -0.0271 0.3902 0.079 Uiso calc R 1 1 . .
    C C35 0.5659(3) 0.1486(2) 0.3964(2) 0.0780(8) Uani d . 1 1 . .
    H H35 0.6428 0.1653 0.4565 0.094 Uiso calc R 1 1 . .
    C C36 0.5420(4) 0.2381(2) 0.3453(3) 0.0875(9) Uani d . 1 1 . .
    H H36 0.6042 0.3143 0.3723 0.105 Uiso calc R 1 1 . .
    C C37 0.4292(4) 0.2177(2) 0.2559(2) 0.0790(8) Uani d . 1 1 . .
    H H37 0.4154 0.2784 0.2226 0.095 Uiso calc R 1 1 . .
    C C38 0.3383(3) 0.10472(17) 0.2184(2) 0.0658(7) Uani d . 1 1 . .
    N N21 -0.3501(2) 0.00296(13) 0.11123(11) 0.0456(4) Uani d . 1 1 . .
    N N22 -0.0782(2) 0.28682(12) 0.19124(10) 0.0413(3) Uani d . 1 1 . .
    N N31 0.2124(3) 0.06162(17) 0.12979(17) 0.0685(5) Uani d . 1 1 . .
    N N32 0.2115(2) -0.20215(13) 0.20959(12) 0.0518(4) Uani d . 1 1 . .
    O O21 -0.37599(19) 0.15939(11) 0.03390(9) 0.0522(3) Uani d . 1 1 . .
    O O22 0.05472(18) 0.33089(11) 0.27387(9) 0.0472(3) Uani d . 1 1 . .
    O O31 0.0319(3) -0.11626(16) 0.05048(13) 0.0772(5) Uani d . 1 1 . .
    O O32 0.3051(2) -0.22606(12) 0.29317(10) 0.0575(4) Uani d . 1 1 . .
loop_
    _atom_site_aniso_label
    _atom_site_aniso_U_11
    _atom_site_aniso_U_22
    _atom_site_aniso_U_33
    _atom_site_aniso_U_12
    _atom_site_aniso_U_13
    _atom_site_aniso_U_23
    O1W 0.0589(9) 0.0549(9) 0.1021(15) 0.0188(7) 0.0294(10) 0.0270(10)
    O2W 0.0800(14) 0.0787(14) 0.154(2) 0.0381(12) 0.0035(14) 0.0028(13)
    Na 0.0443(4) 0.0630(5) 0.0378(4) 0.0207(3) 0.0113(3) 0.0064(3)
    C11 0.0309(8) 0.0550(10) 0.0342(9) 0.0132(7) 0.0100(7) 0.0075(8)
    C12 0.0262(7) 0.0374(8) 0.0347(8) 0.0082(6) 0.0102(6) 0.0063(7)
    C13 0.0262(7) 0.0334(8) 0.0329(8) 0.0075(6) 0.0076(6) 0.0054(6)
    C14 0.0317(8) 0.0530(10) 0.0376(9) 0.0104(7) 0.0116(7) 0.0033(8)
    C15 0.0464(10) 0.0597(11) 0.0331(9) 0.0094(8) 0.0108(8) -0.0002(8)
    C16 0.0408(9) 0.0604(12) 0.0340(9) 0.0107(8) 0.0001(7) 0.0010(8)
    C17 0.0288(8) 0.0564(11) 0.0432(10) 0.0130(7) 0.0044(7) 0.0064(8)
    C18 0.0278(7) 0.0371(8) 0.0346(9) 0.0095(6) 0.0081(6) 0.0063(7)
    N11 0.0269(7) 0.0619(9) 0.0366(8) 0.0163(6) 0.0111(6) 0.0060(7)
    N12 0.0275(6) 0.0435(8) 0.0380(8) 0.0098(5) 0.0099(6) 0.0069(6)
    O11 0.0414(7) 0.1127(12) 0.0331(7) 0.0220(7) 0.0103(6) 0.0050(7)
    O12 0.0284(5) 0.0396(6) 0.0454(7) 0.0076(4) 0.0150(5) 0.0039(5)
    C21 0.0382(9) 0.0400(9) 0.0480(11) 0.0101(7) 0.0132(8) 0.0045(8)
    C22 0.0366(8) 0.0348(9) 0.0428(9) 0.0083(7) 0.0148(7) 0.0053(7)
    C23 0.0360(8) 0.0373(9) 0.0438(10) 0.0096(7) 0.0168(7) 0.0063(7)
    C24 0.0440(10) 0.0463(10) 0.0483(11) 0.0109(8) 0.0171(8) 0.0078(8)
    C25 0.0554(11) 0.0605(12) 0.0526(12) 0.0215(10) 0.0201(9) 0.0222(10)
    C26 0.0672(13) 0.0481(12) 0.0761(15) 0.0221(10) 0.0308(12) 0.0273(11)
    C27 0.0545(11) 0.0379(10) 0.0676(13) 0.0108(8) 0.0220(10) 0.0097(9)
    C28 0.0379(9) 0.0372(9) 0.0484(10) 0.0102(7) 0.0171(8) 0.0052(7)
    C31 0.0543(12) 0.0544(13) 0.0858(17) 0.0220(10) 0.0372(12) 0.0205(12)
    C32 0.0481(10) 0.0448(11) 0.0757(14) 0.0168(8) 0.0330(10) 0.0160(10)
    C33 0.0461(10) 0.0437(10) 0.0800(15) 0.0157(8) 0.0342(11) 0.0123(10)
    C34 0.0555(12) 0.0521(12) 0.1007(19) 0.0148(10) 0.0384(13) 0.0098(12)
    C35 0.0565(13) 0.0603(15) 0.114(2) 0.0060(11) 0.0333(14) -0.0109(14)
    C36 0.0672(16) 0.0467(14) 0.155(3) 0.0080(11) 0.0546(19) -0.0051(16)
    C37 0.0702(16) 0.0471(13) 0.138(3) 0.0199(11) 0.0569(17) 0.0200(15)
    C38 0.0596(13) 0.0445(11) 0.117(2) 0.0228(10) 0.0553(14) 0.0232(12)
    N21 0.0433(8) 0.0373(8) 0.0513(10) 0.0052(7) 0.0095(7) 0.0003(7)
    N22 0.0384(7) 0.0405(8) 0.0435(8) 0.0068(6) 0.0108(6) 0.0048(6)
    N31 0.0694(12) 0.0609(12) 0.0961(17) 0.0297(10) 0.0420(12) 0.0323(12)
    N32 0.0481(9) 0.0467(9) 0.0694(11) 0.0156(7) 0.0258(8) 0.0156(8)
    O21 0.0544(8) 0.0479(7) 0.0498(8) 0.0116(6) 0.0047(6) 0.0080(6)
    O22 0.0483(7) 0.0390(7) 0.0474(8) 0.0021(6) 0.0062(6) 0.0068(6)
    O31 0.0769(11) 0.0799(11) 0.0826(12) 0.0274(9) 0.0238(10) 0.0229(10)
    O32 0.0594(8) 0.0453(8) 0.0695(10) 0.0120(6) 0.0191(7) 0.0126(7)
_geom_special_details
;
All s.u.'s (except the s.u. in the dihedral angle between two l.s. planes) are
estimated using the full covariance matrix. The cell s.u.'s are taken into
account individually in the estimation of s.u.'s in distances, angles and
torsion angles; correlations between s.u.'s in cell parameters are only used
when they are defined by crystal symmetry. An approximate (isotropic)
treatment of cell s.u.'s is used for estimating s.u.'s involving l.s. planes.
;
loop_
    _geom_bond_atom_site_label_1
    _geom_bond_atom_site_label_2
    _geom_bond_site_symmetry_2
    _geom_bond_distance
    _geom_bond_publ_flag
    O1W Na . 2.4117(17) ?
    O1W Na 2_565 2.4851(18) ?
    O1W H1WA . 0.80(4) ?
    O1W H1WB . 0.89(4) ?
    O2W Na . 2.361(2) ?
    O2W H2WB . 0.90(3) ?
    O2W H2WA . 0.92(4) ?
    Na O11 2_665 2.3281(14) ?
    Na O1W 2_565 2.4851(18) ?
    Na N12 . 2.4906(15) ?
    Na O11 . 2.5721(14) ?
    Na Na 2_565 3.7874(13) ?
    Na Na 2_665 3.8590(13) ?
    C11 O11 . 1.224(2) ?
    C11 N11 . 1.354(2) ?
    C11 C12 . 1.497(2) ?
    C12 N12 . 1.2954(19) ?
    C12 C13 . 1.450(2) ?
    C13 C14 . 1.387(2) ?
    C13 C18 . 1.403(2) ?
    C14 C15 . 1.384(2) ?
    C14 H14 . 0.9300 ?
    C15 C16 . 1.388(3) ?
    C15 H15 . 0.9300 ?
    C16 C17 . 1.380(2) ?
    C16 H16 . 0.9300 ?
    C17 C18 . 1.379(2) ?
    C17 H17 . 0.9300 ?
    C18 N11 . 1.403(2) ?
    N11 H11 . 0.92(2) ?
    N12 O12 . 1.3598(16) ?
    O11 Na 2_665 2.3281(14) ?
    C21 O21 . 1.233(2) ?
    C21 N21 . 1.357(2) ?
    C21 C22 . 1.498(2) ?
    C22 N22 . 1.290(2) ?
    C22 C23 . 1.458(2) ?
    C23 C24 . 1.379(3) ?
    C23 C28 . 1.409(2) ?
    C24 C25 . 1.389(3) ?
    C24 H24 . 0.9300 ?
    C25 C26 . 1.382(3) ?
    C25 H25 . 0.9300 ?
    C26 C27 . 1.382(3) ?
    C26 H26 . 0.9300 ?
    C27 C28 . 1.374(3) ?
    C27 H27 . 0.9300 ?
    C28 N21 . 1.400(2) ?
    C31 O31 . 1.223(3) ?
    C31 N31 . 1.349(3) ?
    C31 C32 . 1.508(3) ?
    C32 N32 . 1.288(2) ?
    C32 C33 . 1.450(3) ?
    C33 C34 . 1.386(3) ?
    C33 C38 . 1.405(3) ?
    C34 C35 . 1.396(3) ?
    C34 H34 . 0.9300 ?
    C35 C36 . 1.393(4) ?
    C35 H35 . 0.9300 ?
    C36 C37 . 1.382(4) ?
    C36 H36 . 0.9300 ?
    C37 C38 . 1.370(3) ?
    C37 H37 . 0.9300 ?
    C38 N31 . 1.418(3) ?
    N21 H21 . 0.88(2) ?
    N22 O22 . 1.3730(19) ?
    N31 H31 . 0.92(2) ?
    N32 O32 . 1.380(2) ?
    O22 H22 . 0.94(2) ?
    O32 H32 . 1.01(3) ?
loop_
    _geom_angle_atom_site_label_1
    _geom_angle_atom_site_label_2
    _geom_angle_atom_site_label_3
    _geom_angle_site_symmetry_1
    _geom_angle_site_symmetry_3
    _geom_angle
    _geom_angle_publ_flag
    Na O1W Na . 2_565 101.31(6) ?
    Na O1W H1WA . . 108(3) ?
    Na O1W H1WA 2_565 . 112(3) ?
    Na O1W H1WB . . 118(2) ?
    Na O1W H1WB 2_565 . 106(3) ?
    H1WA O1W H1WB . . 111(3) ?
    Na O2W H2WB . . 114.6(19) ?
    Na O2W H2WA . . 130(3) ?
    H2WB O2W H2WA . . 109(3) ?
    O11 Na O2W 2_665 . 87.67(8) ?
    O11 Na O1W 2_665 . 96.19(7) ?
    O2W Na O1W . . 162.92(8) ?
    O11 Na O1W 2_665 2_565 114.02(7) ?
    O2W Na O1W . 2_565 84.53(8) ?
    O1W Na O1W . 2_565 78.69(6) ?
    O11 Na N12 2_665 . 141.63(5) ?
    O2W Na N12 . . 99.06(8) ?
    O1W Na N12 . . 88.24(7) ?
    O1W Na N12 2_565 . 104.24(7) ?
    O11 Na O11 2_665 . 76.20(5) ?
    O2W Na O11 . . 77.10(7) ?
    O1W Na O11 . . 119.99(6) ?
    O1W Na O11 2_565 . 158.74(6) ?
    N12 Na O11 . . 68.78(4) ?
    O11 Na Na 2_665 2_565 109.62(5) ?
    O2W Na Na . 2_565 123.11(7) ?
    O1W Na Na . 2_565 40.05(4) ?
    O1W Na Na 2_565 2_565 38.64(4) ?
    N12 Na Na . 2_565 98.16(4) ?
    O11 Na Na . 2_565 158.40(5) ?
    O11 Na Na 2_665 2_665 40.34(3) ?
    O2W Na Na . 2_665 80.01(7) ?
    O1W Na Na . 2_665 113.47(5) ?
    O1W Na Na 2_565 2_665 150.08(7) ?
    N12 Na Na . 2_665 103.40(4) ?
    O11 Na Na . 2_665 35.87(3) ?
    Na Na Na 2_565 2_665 145.31(4) ?
    O11 C11 N11 . . 126.48(15) ?
    O11 C11 C12 . . 127.36(14) ?
    N11 C11 C12 . . 106.15(14) ?
    N12 C12 C13 . . 134.80(14) ?
    N12 C12 C11 . . 118.35(14) ?
    C13 C12 C11 . . 106.84(12) ?
    C14 C13 C18 . . 119.60(14) ?
    C14 C13 C12 . . 134.32(14) ?
    C18 C13 C12 . . 106.07(13) ?
    C15 C14 C13 . . 118.58(15) ?
    C15 C14 H14 . . 120.7 ?
    C13 C14 H14 . . 120.7 ?
    C14 C15 C16 . . 120.90(16) ?
    C14 C15 H15 . . 119.5 ?
    C16 C15 H15 . . 119.5 ?
    C17 C16 C15 . . 121.37(16) ?
    C17 C16 H16 . . 119.3 ?
    C15 C16 H16 . . 119.3 ?
    C18 C17 C16 . . 117.64(15) ?
    C18 C17 H17 . . 121.2 ?
    C16 C17 H17 . . 121.2 ?
    C17 C18 C13 . . 121.90(15) ?
    C17 C18 N11 . . 128.29(14) ?
    C13 C18 N11 . . 109.79(13) ?
    C11 N11 C18 . . 111.13(13) ?
    C11 N11 H11 . . 122.0(13) ?
    C18 N11 H11 . . 126.9(13) ?
    C12 N12 O12 . . 114.48(13) ?
    C12 N12 Na . . 115.23(10) ?
    O12 N12 Na . . 130.29(9) ?
    C11 O11 Na . 2_665 143.47(12) ?
    C11 O11 Na . . 110.20(10) ?
    Na O11 Na 2_665 . 103.80(5) ?
    O21 C21 N21 . . 126.21(17) ?
    O21 C21 C22 . . 128.03(16) ?
    N21 C21 C22 . . 105.76(15) ?
    N22 C22 C23 . . 134.90(16) ?
    N22 C22 C21 . . 118.13(16) ?
    C23 C22 C21 . . 106.95(14) ?
    C24 C23 C28 . . 119.79(16) ?
    C24 C23 C22 . . 134.28(16) ?
    C28 C23 C22 . . 105.92(15) ?
    C23 C24 C25 . . 118.61(18) ?
    C23 C24 H24 . . 120.7 ?
    C25 C24 H24 . . 120.7 ?
    C26 C25 C24 . . 120.6(2) ?
    C26 C25 H25 . . 119.7 ?
    C24 C25 H25 . . 119.7 ?
    C27 C26 C25 . . 121.82(19) ?
    C27 C26 H26 . . 119.1 ?
    C25 C26 H26 . . 119.1 ?
    C28 C27 C26 . . 117.46(18) ?
    C28 C27 H27 . . 121.3 ?
    C26 C27 H27 . . 121.3 ?
    C27 C28 N21 . . 128.73(17) ?
    C27 C28 C23 . . 121.74(18) ?
    N21 C28 C23 . . 109.52(15) ?
    O31 C31 N31 . . 126.3(2) ?
    O31 C31 C32 . . 127.9(2) ?
    N31 C31 C32 . . 105.8(2) ?
    N32 C32 C33 . . 135.3(2) ?
    N32 C32 C31 . . 117.4(2) ?
    C33 C32 C31 . . 107.33(17) ?
    C34 C33 C38 . . 120.1(2) ?
    C34 C33 C32 . . 134.14(19) ?
    C38 C33 C32 . . 105.8(2) ?
    C33 C34 C35 . . 118.6(2) ?
    C33 C34 H34 . . 120.7 ?
    C35 C34 H34 . . 120.7 ?
    C36 C35 C34 . . 119.7(3) ?
    C36 C35 H35 . . 120.2 ?
    C34 C35 H35 . . 120.2 ?
    C37 C36 C35 . . 122.3(2) ?
    C37 C36 H36 . . 118.9 ?
    C35 C36 H36 . . 118.9 ?
    C38 C37 C36 . . 117.5(3) ?
    C38 C37 H37 . . 121.3 ?
    C36 C37 H37 . . 121.3 ?
    C37 C38 C33 . . 121.9(3) ?
    C37 C38 N31 . . 128.3(2) ?
    C33 C38 N31 . . 109.82(19) ?
    C21 N21 C28 . . 111.79(15) ?
    C21 N21 H21 . . 122.1(14) ?
    C28 N21 H21 . . 126.1(14) ?
    C22 N22 O22 . . 111.60(14) ?
    C31 N31 C38 . . 111.2(2) ?
    C31 N31 H31 . . 117.4(15) ?
    C38 N31 H31 . . 130.6(15) ?
    C32 N32 O32 . . 112.35(17) ?
    N22 O22 H22 . . 102.9(14) ?
    N32 O32 H32 . . 100.8(16) ?
loop_
    _geom_torsion_atom_site_label_1
    _geom_torsion_atom_site_label_2
    _geom_torsion_atom_site_label_3
    _geom_torsion_atom_site_label_4
    _geom_torsion_site_symmetry_1
    _geom_torsion_site_symmetry_2
    _geom_torsion_site_symmetry_3
    _geom_torsion_site_symmetry_4
    _geom_torsion
    _geom_torsion_publ_flag
    Na O1W Na O11 2_565 . . 2_665 113.32(8) ?
    Na O1W Na O2W 2_565 . . . 11.0(4) ?
    Na O1W Na O1W 2_565 . . 2_565 0.0 ?
    Na O1W Na N12 2_565 . . . -104.90(8) ?
    Na O1W Na O11 2_565 . . . -169.06(6) ?
    Na O1W Na Na 2_565 . . 2_665 151.25(6) ?
    O11 C11 C12 N12 . . . . 1.2(3) ?
    N11 C11 C12 N12 . . . . -179.47(14) ?
    O11 C11 C12 C13 . . . . -179.19(18) ?
    N11 C11 C12 C13 . . . . 0.14(18) ?
    N12 C12 C13 C14 . . . . -0.9(3) ?
    C11 C12 C13 C14 . . . . 179.58(18) ?
    N12 C12 C13 C18 . . . . 178.88(17) ?
    C11 C12 C13 C18 . . . . -0.64(17) ?
    C18 C13 C14 C15 . . . . 0.2(2) ?
    C12 C13 C14 C15 . . . . 179.93(17) ?
    C13 C14 C15 C16 . . . . 0.2(3) ?
    C14 C15 C16 C17 . . . . -0.2(3) ?
    C15 C16 C17 C18 . . . . -0.1(3) ?
    C16 C17 C18 C13 . . . . 0.5(3) ?
    C16 C17 C18 N11 . . . . 178.98(17) ?
    C14 C13 C18 C17 . . . . -0.5(2) ?
    C12 C13 C18 C17 . . . . 179.66(15) ?
    C14 C13 C18 N11 . . . . -179.26(14) ?
    C12 C13 C18 N11 . . . . 0.91(17) ?
    O11 C11 N11 C18 . . . . 179.77(18) ?
    C12 C11 N11 C18 . . . . 0.43(19) ?
    C17 C18 N11 C11 . . . . -179.51(17) ?
    C13 C18 N11 C11 . . . . -0.87(19) ?
    C13 C12 N12 O12 . . . . 2.1(3) ?
    C11 C12 N12 O12 . . . . -178.47(13) ?
    C13 C12 N12 Na . . . . -178.03(15) ?
    C11 C12 N12 Na . . . . 1.44(18) ?
    O11 Na N12 C12 2_665 . . . -27.44(16) ?
    O2W Na N12 C12 . . . . 70.32(13) ?
    O1W Na N12 C12 . . . . -125.20(12) ?
    O1W Na N12 C12 2_565 . . . 156.94(11) ?
    O11 Na N12 C12 . . . . -1.95(11) ?
    Na Na N12 C12 2_565 . . . -164.11(11) ?
    Na Na N12 C12 2_665 . . . -11.48(12) ?
    O11 Na N12 O12 2_665 . . . 152.45(12) ?
    O2W Na N12 O12 . . . . -109.79(13) ?
    O1W Na N12 O12 . . . . 54.69(13) ?
    O1W Na N12 O12 2_565 . . . -23.17(13) ?
    O11 Na N12 O12 . . . . 177.94(13) ?
    Na Na N12 O12 2_565 . . . 15.78(13) ?
    Na Na N12 O12 2_665 . . . 168.41(11) ?
    N11 C11 O11 Na . . . 2_665 -24.6(4) ?
    C12 C11 O11 Na . . . 2_665 154.56(15) ?
    N11 C11 O11 Na . . . . 177.89(15) ?
    C12 C11 O11 Na . . . . -2.9(2) ?
    O11 Na O11 C11 2_665 . . . 166.41(17) ?
    O2W Na O11 C11 . . . . -102.83(15) ?
    O1W Na O11 C11 . . . . 77.18(16) ?
    O1W Na O11 C11 2_565 . . . -71.9(2) ?
    N12 Na O11 C11 . . . . 2.38(13) ?
    Na Na O11 C11 2_565 . . . 57.8(2) ?
    Na Na O11 C11 2_665 . . . 166.41(17) ?
    O11 Na O11 Na 2_665 . . 2_665 0.0 ?
    O2W Na O11 Na . . . 2_665 90.76(9) ?
    O1W Na O11 Na . . . 2_665 -89.23(9) ?
    O1W Na O11 Na 2_565 . . 2_665 121.64(19) ?
    N12 Na O11 Na . . . 2_665 -164.04(8) ?
    Na Na O11 Na 2_565 . . 2_665 -108.60(12) ?
    O21 C21 C22 N22 . . . . -4.4(3) ?
    N21 C21 C22 N22 . . . . 176.21(14) ?
    O21 C21 C22 C23 . . . . 177.07(17) ?
    N21 C21 C22 C23 . . . . -2.36(17) ?
    N22 C22 C23 C24 . . . . 2.9(3) ?
    C21 C22 C23 C24 . . . . -178.91(18) ?
    N22 C22 C23 C28 . . . . -176.34(18) ?
    C21 C22 C23 C28 . . . . 1.88(17) ?
    C28 C23 C24 C25 . . . . -0.4(2) ?
    C22 C23 C24 C25 . . . . -179.56(17) ?
    C23 C24 C25 C26 . . . . -0.2(3) ?
    C24 C25 C26 C27 . . . . 0.8(3) ?
    C25 C26 C27 C28 . . . . -0.6(3) ?
    C26 C27 C28 N21 . . . . -179.25(17) ?
    C26 C27 C28 C23 . . . . -0.1(3) ?
    C24 C23 C28 C27 . . . . 0.6(2) ?
    C22 C23 C28 C27 . . . . 179.98(15) ?
    C24 C23 C28 N21 . . . . 179.90(15) ?
    C22 C23 C28 N21 . . . . -0.75(18) ?
    O31 C31 C32 N32 . . . . 4.0(3) ?
    N31 C31 C32 N32 . . . . -176.08(16) ?
    O31 C31 C32 C33 . . . . -177.3(2) ?
    N31 C31 C32 C33 . . . . 2.7(2) ?
    N32 C32 C33 C34 . . . . -3.9(4) ?
    C31 C32 C33 C34 . . . . 177.7(2) ?
    N32 C32 C33 C38 . . . . 176.3(2) ?
    C31 C32 C33 C38 . . . . -2.16(19) ?
    C38 C33 C34 C35 . . . . 0.3(3) ?
    C32 C33 C34 C35 . . . . -179.50(19) ?
    C33 C34 C35 C36 . . . . -0.4(3) ?
    C34 C35 C36 C37 . . . . 0.0(3) ?
    C35 C36 C37 C38 . . . . 0.5(3) ?
    C36 C37 C38 C33 . . . . -0.6(3) ?
    C36 C37 C38 N31 . . . . 178.4(2) ?
    C34 C33 C38 C37 . . . . 0.2(3) ?
    C32 C33 C38 C37 . . . . -179.93(18) ?
    C34 C33 C38 N31 . . . . -178.94(17) ?
    C32 C33 C38 N31 . . . . 0.9(2) ?
    O21 C21 N21 C28 . . . . -177.48(16) ?
    C22 C21 N21 C28 . . . . 1.97(18) ?
    C27 C28 N21 C21 . . . . 178.38(17) ?
    C23 C28 N21 C21 . . . . -0.82(19) ?
    C23 C22 N22 O22 . . . . -2.8(3) ?
    C21 C22 N22 O22 . . . . 179.10(13) ?
    O31 C31 N31 C38 . . . . 177.8(2) ?
    C32 C31 N31 C38 . . . . -2.1(2) ?
    C37 C38 N31 C31 . . . . -178.2(2) ?
    C33 C38 N31 C31 . . . . 0.8(2) ?
    C33 C32 N32 O32 . . . . 2.5(3) ?
    C31 C32 N32 O32 . . . . -179.19(15) ?
loop_
    _geom_hbond_atom_site_label_D
    _geom_hbond_atom_site_label_H
    _geom_hbond_atom_site_label_A
    _geom_hbond_site_symmetry_A
    _geom_hbond_distance_DH
    _geom_hbond_distance_HA
    _geom_hbond_distance_DA
    _geom_hbond_angle_DHA
    _geom_hbond_publ_flag
    N21 H21 O21 2_455 0.87(2) 1.97(2) 2.846(5) 175(2) yes
    O22 H22 O12 1_555 0.94(2) 1.70(2) 2.633(3) 171(2) yes
    O22 H22 N12 1_555 0.94(2) 2.45(2) 3.226(4) 140(2) yes
data_global
_journal_date_recd_electronic     2011-04-16
_journal_date_accepted     2011-05-13
_journal_name_full     'Acta Crystallographica, Section E'
_journal_year     2011
_journal_volume     67
_journal_issue      6
_journal_page_first     m790
_journal_page_last     m791
_journal_paper_category     QM
_journal_coeditor_code     BT5520
_publ_contact_author_name     'Professor Vanessa Santana Carratu'
_publ_contact_author_address
;
Escola de Qu\'imica e Alimentos
Universidade Federal do Rio Grande
Av. It\'alia km 08, Campus Carreiros
96201-900 Rio Grande/RS
BRAZIL
;
_publ_contact_author_email     'vanessa_carratu@yahoo.com.br'
_publ_contact_author_fax     '55(53)32336961'
_publ_contact_author_phone     '55(53)32336955'
_publ_section_title
;
A one-dimensional coordination polymer constructed from isatine-3-oximate and
sodium
;
loop_
    _publ_author_name
    _publ_author_footnote
    _publ_author_address
    'Barreto Martins, Bianca' .
;
Escola de Qu\'imica e Alimentos
Universidade Federal do Rio Grande
Av. It\'alia km 08, Campus Carreiros,
96201-900 Rio Grande
RS, Brazil
;
    'Bresolin, Leandro' .
;
Escola de Qu\'imica e Alimentos
Universidade Federal do Rio Grande
Av. It\'alia km 08, Campus Carreiros,
96201-900 Rio Grande
RS, Brazil
;
    'Santana Carratu, Vanessa' .
;
Escola de Qu\'imica e Alimentos
Universidade Federal do Rio Grande
Av. It\'alia km 08, Campus Carreiros,
96201-900 Rio Grande
RS, Brazil
;
    'Boneberger Behm, Mariana' .
;
Departamento de Qu\'imica
Universidade Federal de Santa Maria
Av. Roraima, Campus,
97105-900 Santa Maria
RS, Brazil
;
    'Bof de Oliveira, Adriano' .
;
Departamento de Qu\'imica
Universidade Federal de Sergipe
Av. Marechal Rondon s/n, Campus,
49100-000 S\~ao Crist\'ov\~ao
SE, Brazil
;
_iucr_refine_instructions_details
;
TITL P-1_novo in P-1
CELL  0.71073   7.2987  11.9269  15.0756   95.369  102.871  102.631
ZERR     7.00   0.0003   0.0005   0.0006    0.002    0.002    0.002
LATT   1
SFAC  C    H    N    O    NA
UNIT  48   42   12   16   2
MERG   2
FMAP   2
PLAN   20
SIZE     0.18   0.23   0.74
ACTA
HTAB    2.00000
BOND   $H
CONF
WPDB   2
L.S.   4
TEMP    20.00
WGHT    0.056300    0.222000
FVAR       0.17966
O1W   4    0.099411    0.631577    0.012588    11.00000    0.05894    0.05492 =
         0.10214    0.02704    0.02940    0.01882
O2W   4    0.301625    0.282162    0.023195    11.00000    0.08005    0.07867 =
         0.15445    0.00275    0.00355    0.03805
H1WA  2    0.130242    0.662850   -0.028688    11.00000    0.12885
H1WB  2    0.118748    0.683260    0.062826    11.00000    0.14314
H2WB  2    0.198071    0.225320   -0.007807    11.00000    0.10381
H11   2    0.939814    0.551781    0.222084    11.00000    0.05758
H21   2   -0.432133   -0.050206    0.068150    11.00000    0.05801
H22   2    0.100774    0.408831    0.267828    11.00000    0.07177
H31   2    0.156621    0.100104    0.085310    11.00000    0.07088
H32   2    0.263866   -0.313650    0.282786    11.00000    0.10891
H2WA  2    0.412179    0.257791    0.023274    11.00000    0.15738
MOLE    1
NA    5    0.249994    0.471071    0.028040    11.00000    0.04425    0.06295 =
         0.03776    0.00640    0.01128    0.02074
MOLE    2
C11   1    0.653611    0.533807    0.181985    11.00000    0.03094    0.05500 =
         0.03420    0.00754    0.00997    0.01322
C12   1    0.513923    0.546300    0.239256    11.00000    0.02621    0.03737 =
         0.03473    0.00626    0.01025    0.00823
C13   1    0.626100    0.576945    0.334249    11.00000    0.02622    0.03337 =
         0.03290    0.00541    0.00764    0.00750
C14   1    0.581238    0.600350    0.417680    11.00000    0.03166    0.05299 =
         0.03760    0.00332    0.01160    0.01043
AFIX  43
H14   2    0.454202    0.597997    0.419992    11.00000   -1.20000
AFIX   0
C15   1    0.729606    0.627280    0.497412    11.00000    0.04644    0.05973 =
         0.03311   -0.00017    0.01076    0.00943
AFIX  43
H15   2    0.701672    0.642955    0.553860    11.00000   -1.20000
AFIX   0
C16   1    0.919437    0.631205    0.494260    11.00000    0.04085    0.06044 =
         0.03404    0.00099    0.00015    0.01072
AFIX  43
H16   2    1.016680    0.649753    0.548742    11.00000   -1.20000
AFIX   0
C17   1    0.966951    0.608151    0.411939    11.00000    0.02877    0.05636 =
         0.04319    0.00635    0.00438    0.01301
AFIX  43
H17   2    1.094349    0.610995    0.410027    11.00000   -1.20000
AFIX   0
C18   1    0.818802    0.580755    0.332639    11.00000    0.02779    0.03705 =
         0.03462    0.00633    0.00814    0.00955
N11   3    0.830521    0.555819    0.241530    11.00000    0.02688    0.06187 =
         0.03658    0.00602    0.01111    0.01635
N12   3    0.332048    0.528492    0.198026    11.00000    0.02750    0.04348 =
         0.03800    0.00686    0.00994    0.00985
O11   4    0.617092    0.509740    0.098166    11.00000    0.04144    0.11266 =
         0.03307    0.00495    0.01030    0.02199
O12   4    0.216174    0.544437    0.254883    11.00000    0.02835    0.03958 =
         0.04540    0.00390    0.01502    0.00755
MOLE    3
C21   1   -0.304814    0.116657    0.100608    11.00000    0.03821    0.04003 =
         0.04805    0.00446    0.01318    0.01012
C22   1   -0.154309    0.177413    0.186242    11.00000    0.03656    0.03484 =
         0.04283    0.00535    0.01477    0.00834
C23   1   -0.126418    0.090109    0.246061    11.00000    0.03598    0.03730 =
         0.04379    0.00629    0.01681    0.00961
C24   1   -0.011986    0.092645    0.332781    11.00000    0.04404    0.04628 =
         0.04833    0.00781    0.01710    0.01095
AFIX  43
H24   2    0.070078    0.161937    0.365992    11.00000   -1.20000
AFIX   0
C25   1   -0.021885   -0.010466    0.369471    11.00000    0.05541    0.06053 =
         0.05255    0.02221    0.02009    0.02146
AFIX  43
H25   2    0.054642   -0.010341    0.427760    11.00000   -1.20000
AFIX   0
C26   1   -0.144528   -0.113266    0.320073    11.00000    0.06715    0.04809 =
         0.07612    0.02732    0.03075    0.02214
AFIX  43
H26   2   -0.149921   -0.181089    0.346287    11.00000   -1.20000
AFIX   0
C27   1   -0.259303   -0.118028    0.232839    11.00000    0.05446    0.03789 =
         0.06755    0.00968    0.02205    0.01079
AFIX  43
H27   2   -0.340600   -0.187673    0.199868    11.00000   -1.20000
AFIX   0
C28   1   -0.248754   -0.015920    0.196646    11.00000    0.03786    0.03720 =
         0.04842    0.00522    0.01708    0.01024
C31   1    0.146649   -0.054972    0.118449    11.00000    0.05434    0.05443 =
         0.08578    0.02047    0.03722    0.02195
C32   1    0.243442   -0.092282    0.206057    11.00000    0.04812    0.04481 =
         0.07575    0.01600    0.03302    0.01682
C33   1    0.359215    0.012074    0.267739    11.00000    0.04611    0.04372 =
         0.08000    0.01233    0.03418    0.01567
C34   1    0.473786    0.033668    0.357119    11.00000    0.05550    0.05205 =
         0.10071    0.00982    0.03841    0.01476
AFIX  43
H34   2    0.489020   -0.027103    0.390217    11.00000   -1.20000
AFIX   0
C35   1    0.565884    0.148604    0.396440    11.00000    0.05650    0.06030 =
         0.11406   -0.01092    0.03332    0.00600
AFIX  43
H35   2    0.642785    0.165300    0.456475    11.00000   -1.20000
AFIX   0
C36   1    0.542014    0.238126    0.345307    11.00000    0.06718    0.04675 =
         0.15467   -0.00514    0.05462    0.00804
AFIX  43
H36   2    0.604196    0.314300    0.372258    11.00000   -1.20000
AFIX   0
C37   1    0.429167    0.217711    0.255936    11.00000    0.07020    0.04712 =
         0.13849    0.02002    0.05691    0.01985
AFIX  43
H37   2    0.415436    0.278411    0.222553    11.00000   -1.20000
AFIX   0
C38   1    0.338311    0.104719    0.218373    11.00000    0.05958    0.04445 =
         0.11673    0.02317    0.05532    0.02278
N21   3   -0.350122    0.002959    0.111228    11.00000    0.04334    0.03728 =
         0.05134    0.00034    0.00947    0.00519
N22   3   -0.078180    0.286820    0.191241    11.00000    0.03841    0.04050 =
         0.04345    0.00476    0.01079    0.00679
N31   3    0.212380    0.061623    0.129791    11.00000    0.06940    0.06094 =
         0.09609    0.03231    0.04198    0.02968
N32   3    0.211526   -0.202149    0.209586    11.00000    0.04807    0.04667 =
         0.06939    0.01560    0.02576    0.01558
O21   4   -0.375989    0.159394    0.033903    11.00000    0.05439    0.04788 =
         0.04984    0.00797    0.00473    0.01157
O22   4    0.054724    0.330893    0.273872    11.00000    0.04833    0.03900 =
         0.04736    0.00676    0.00620    0.00213
O31   4    0.031860   -0.116261    0.050478    11.00000    0.07689    0.07992 =
         0.08261    0.02289    0.02384    0.02740
O32   4    0.305060   -0.226064    0.293166    11.00000    0.05938    0.04528 =
         0.06954    0.01261    0.01910    0.01197
HKLF    4
REM  P-1_novo in P-1
REM R1 =  0.0489 for   4225 Fo > 4sig(Fo)  and  0.0981 for all   7175 data
REM    388 parameters refined using      0 restraints
END
WGHT      0.0563      0.2226
REM Highest difference peak  0.341,  deepest hole -0.353,  1-sigma level  0.041
Q1    1   0.3171  0.3009 -0.0435  11.00000  0.05    0.34
Q2    1   0.0856 -0.2441  0.1573  11.00000  0.05    0.29
Q3    1   0.0263  0.7224  0.1301  11.00000  0.05    0.23
Q4    1   0.5499  0.5516  0.2907  11.00000  0.05    0.23
Q5    1   0.5729  0.5441  0.2128  11.00000  0.05    0.20
Q6    1   0.7169  0.5771  0.3396  11.00000  0.05    0.20
Q7    1   0.5130 -0.0365  0.4108  11.00000  0.05    0.18
Q8    1  -0.2034  0.0416  0.2332  11.00000  0.05    0.18
Q9    1  -0.1324  0.1429  0.2269  11.00000  0.05    0.16
Q10   1   0.3943  0.1246  0.2837  11.00000  0.05    0.16
Q11   1  -0.2153  0.1558  0.1412  11.00000  0.05    0.15
Q12   1   0.3285  0.0459  0.2420  11.00000  0.05    0.15
Q13   1   0.6269  0.6152  0.3793  11.00000  0.05    0.15
Q14   1   0.3152 -0.0406  0.2432  11.00000  0.05    0.15
Q15   1   0.6560  0.3384  0.4291  11.00000  0.05    0.15
Q16   1   0.4684  0.4773  0.0825  11.00000  0.05    0.14
Q17   1   0.7435  0.5258  0.2134  11.00000  0.05    0.14
Q18   1   0.4933  0.4980  0.0730  11.00000  0.05    0.14
Q19   1   0.2754  0.4747  0.1505  11.00000  0.05    0.14
Q20   1   0.0823  0.5373  0.2373  11.00000  0.05    0.14
;
