# Supplementary material for: A one-dimensional coordination polymer constructed from isatine-3-oximate and sodium
Source: Acta Crystallogr Sect E Struct Rep Online. 2011 May 25;67(Pt 6):m790–1. doi: 10.1107/S1600536811018290 (PMC3120341; doi:10.1107/S1600536811018290)
Supplement: Supplementary file 3 [file e-67-0m790-Isup3.hkl]

#
# h,k,l, Fc-squared, Fo-squared, sigma(Fo-squared) and status flag
#
data_I
_shelx_title ' P-1_novo in P-1'
_shelx_refln_list_code          4
_shelx_F_calc_maximum      174.92
_exptl_crystal_F_000       564.00
_reflns_d_resolution_high  0.7093
 
loop_
 _symmetry_equiv_pos_as_xyz
 'x, y, z'
 '-x, -y, -z'
 
_cell_length_a     7.2987
_cell_length_b    11.9269
_cell_length_c    15.0756
_cell_angle_alpha  95.369
_cell_angle_beta  102.871
_cell_angle_gamma 102.631
 
_shelx_F_squared_multiplier     1.000
 
loop_
 _refln_index_h
 _refln_index_k
 _refln_index_l
 _refln_F_squared_calc
 _refln_F_squared_meas
 _refln_F_squared_sigma
 _refln_observed_status
   1   0   0       27.32       23.97      0.58 o
   2   0   0     1374.45     1312.35     10.63 o
   3   0   0      710.29      692.03      7.60 o
   4   0   0        0.00        1.93      0.56 o
   5   0   0       29.06       25.76      1.40 o
   6   0   0        2.70        1.46      0.99 o
   7   0   0       42.06       37.40      7.59 o
   8   0   0       11.14        6.71      2.49 o
   9   0   0        0.33       -1.55      2.79 o
  -8   1   0       48.48       65.68      9.91 o
  -7   1   0      102.90      109.37     10.53 o
  -6   1   0      121.73      118.38      7.90 o
  -5   1   0       17.15       16.58      4.18 o
  -4   1   0       29.16       37.76      4.46 o
  -3   1   0        7.74       13.79      3.87 o
  -2   1   0       39.27       47.26      3.07 o
  -1   1   0       19.58        6.74      0.29 o
   1   1   0      142.44      148.91      1.65 o
   2   1   0      380.27      375.05      2.98 o
   3   1   0      144.60      168.99      2.49 o
   4   1   0        1.42        3.86      0.62 o
   5   1   0       30.28       28.46      1.22 o
   6   1   0        8.06       10.69      1.56 o
   7   1   0       62.64       62.77      7.28 o
   8   1   0        0.15        0.53      3.25 o
   9   1   0        4.50        2.48      3.41 o
  -8   2   0        1.48       -0.79      2.81 o
  -7   2   0      173.69      182.87     12.86 o
  -6   2   0       11.31        8.58      3.49 o
  -5   2   0      103.48      117.73      9.91 o
  -4   2   0        0.60       -1.86      2.79 o
  -3   2   0      228.25      277.34      7.59 o
  -2   2   0      321.93      291.11      2.66 o
  -1   2   0     5039.80     5142.98     26.55 o
   0   2   0     8170.16     7958.17     43.29 o
   1   2   0     1802.12     1741.07     10.34 o
   2   2   0     1192.08     1194.62      7.40 o
   3   2   0      321.59      315.80      3.26 o
   4   2   0       57.30       56.48      1.57 o
   5   2   0      269.18      260.68      5.17 o
   6   2   0      145.53      146.20      4.20 o
   7   2   0        8.49        7.46      1.80 o
   8   2   0      222.44      253.74     10.84 o
   9   2   0        8.26       12.39      4.65 o
  -8   3   0        2.28        2.40      3.04 o
  -7   3   0        2.85        3.22      2.58 o
  -6   3   0        0.24       -1.12      4.65 o
  -5   3   0      154.31      170.92      6.52 o
  -4   3   0       70.43       71.89      3.99 o
  -3   3   0       37.18       57.18      1.38 o
  -2   3   0     1364.04     1304.96      8.63 o
  -1   3   0     9264.92     9011.60     48.50 o
   0   3   0      861.97      851.43      6.03 o
   1   3   0       24.25       33.15      1.17 o
   2   3   0     1734.91     1785.19     11.86 o
   3   3   0       77.81       81.40      1.85 o
   4   3   0       56.08       57.02      2.79 o
   5   3   0      169.63      166.98      3.86 o
   6   3   0       95.80       96.13      3.82 o
   7   3   0       14.07       15.78      4.18 o
   8   3   0        4.19        4.34      3.41 o
   9   3   0        2.93        2.17      4.34 o
 -10   4   0        2.83        1.86      5.89 o
  -8   4   0        6.65       13.32      3.61 o
  -7   4   0       30.23       43.99      5.27 o
  -6   4   0       64.95       54.46      4.54 o
  -5   4   0       15.00       25.77      3.02 o
  -4   4   0      154.56      174.70      2.40 o
  -3   4   0      168.72      185.50      2.56 o
  -2   4   0     2033.04     1910.76     10.86 o
  -1   4   0     2802.65     2611.49     18.41 o
   0   4   0        7.68        8.47      0.65 o
   1   4   0     3449.34     3417.21     22.37 o
   2   4   0       51.41       39.80      1.39 o
   3   4   0      210.40      223.78      3.49 o
   4   4   0        8.04        8.32      1.49 o
   5   4   0        4.76        2.48      1.62 o
   6   4   0        6.49        3.82      2.02 o
   7   4   0       82.92       93.42      5.46 o
   8   4   0       15.53       13.63      4.96 o
  -8   5   0        3.62        4.06      2.86 o
  -7   5   0        4.84        3.72      3.10 o
  -6   5   0       23.88       22.30      1.92 o
  -5   5   0       64.61       64.70      1.68 o
  -4   5   0      638.55      646.05      5.99 o
  -3   5   0       53.69       51.62      1.44 o
  -2   5   0       31.15       43.54      1.73 o
  -1   5   0        3.41        2.29      0.67 o
   0   5   0        4.91        9.46      1.01 o
   1   5   0     1125.40     1129.30      9.81 o
   2   5   0      531.02      566.71      8.24 o
   3   5   0      164.56      175.09      3.30 o
   4   5   0       34.30       43.31      2.61 o
   5   5   0      145.76      154.03      5.52 o
   6   5   0        0.26        0.68      2.48 o
   7   5   0        0.00        1.55      2.41 o
   8   5   0        3.52        5.09      3.04 o
  -9   6   0       13.95       21.69      7.44 o
  -8   6   0        6.22        7.13      3.72 o
  -7   6   0       28.86       18.81      2.73 o
  -6   6   0       14.56       13.68      2.16 o
  -5   6   0      249.09      250.67      3.23 o
  -4   6   0       21.20       16.08      1.13 o
  -3   6   0     1155.94     1125.68      9.51 o
  -2   6   0        3.12        2.18      0.71 o
  -1   6   0      412.52      427.29      5.06 o
   0   6   0        0.01        0.52      0.75 o
   1   6   0       14.39       10.45      1.45 o
   2   6   0       47.03       38.16      1.87 o
   3   6   0       10.44       11.10      1.25 o
   4   6   0       50.95       53.07      3.12 o
   5   6   0       89.50       90.06      4.71 o
   6   6   0       24.65       31.61      4.05 o
   7   6   0       16.82       20.11      3.83 o
   8   6   0        1.56        0.85      3.17 o
  -9   7   0        0.06        3.41      6.20 o
  -8   7   0       10.56        8.06      2.63 o
  -7   7   0       19.89       19.49      2.73 o
  -6   7   0       20.26       18.81      1.91 o
  -5   7   0      410.65      430.03      5.78 o
  -4   7   0       15.74       16.87      1.45 o
  -3   7   0       70.84       75.05      2.21 o
  -2   7   0       30.76       23.43      1.64 o
  -1   7   0      144.50      160.15      3.34 o
   0   7   0       21.01       25.52      1.44 o
   1   7   0       82.90       88.28      2.79 o
   2   7   0        0.62        0.89      0.96 o
   3   7   0       20.38       19.42      1.78 o
   4   7   0       99.54      113.22      4.44 o
   5   7   0        5.78        1.98      2.60 o
   6   7   0       34.05       46.74      7.75 o
   7   7   0        8.93        5.15      6.82 o
  -9   8   0        0.54       -0.09      3.27 o
  -8   8   0        5.68        5.92      3.15 o
  -7   8   0       73.60       75.43      3.47 o
  -6   8   0       35.32       37.94      3.26 o
  -5   8   0       92.13       92.75      5.29 o
  -4   8   0        8.64        8.46      2.28 o
  -3   8   0      292.19      318.93      4.81 o
  -2   8   0       34.88       24.67      1.60 o
  -1   8   0        6.24        5.52      1.34 o
   0   8   0      147.88      133.54      3.02 o
   1   8   0      118.47      116.21      3.47 o
   2   8   0        8.31        7.55      1.52 o
   3   8   0      539.03      522.94      8.45 o
   4   8   0        7.25        6.32      2.11 o
   5   8   0       24.04       18.78      3.94 o
   6   8   0       12.71        7.04      3.87 o
   7   8   0        0.47       -1.55      4.96 o
  -9   9   0       64.20       68.16      7.13 o
  -8   9   0        0.87        5.38      3.42 o
  -7   9   0       88.61       89.73      4.33 o
  -6   9   0       33.24       34.40      4.18 o
  -5   9   0      100.80      102.99      5.36 o
  -4   9   0      126.23      129.05      4.00 o
  -3   9   0       19.80       21.08      1.69 o
  -2   9   0        4.28        4.64      1.22 o
  -1   9   0       22.25       19.74      1.67 o
   0   9   0      394.37      393.61      5.68 o
   1   9   0       32.87       26.55      2.20 o
   2   9   0      153.62      157.19      4.38 o
   3   9   0      112.24      107.48      4.72 o
   4   9   0       11.37       18.58      4.05 o
   5   9   0       21.01       15.61      4.05 o
   6   9   0       24.67       26.24      5.89 o
  -9  10   0       11.71        0.31      4.96 o
  -8  10   0        0.79       -2.88      3.04 o
  -7  10   0        7.91        7.63      2.42 o
  -6  10   0        7.80        9.27      2.49 o
  -5  10   0       24.91       25.29      3.19 o
  -4  10   0       72.51       76.22      3.63 o
  -3  10   0      782.54      845.10     10.36 o
  -2  10   0       55.50       45.30      2.41 o
  -1  10   0      138.57      137.13      5.27 o
   0  10   0       48.27       46.89      2.46 o
   1  10   0        0.89       -1.44      1.44 o
   2  10   0       71.45       72.69      4.44 o
   3  10   0        0.55       -0.37      1.94 o
   4  10   0        1.44        2.72      3.13 o
   5  10   0       13.66        7.00      3.93 o
   6  10   0        7.91        8.06      6.82 o
  -8  11   0       54.07       52.43      6.19 o
  -7  11   0       79.94       84.34      5.06 o
  -6  11   0        4.16        4.61      4.10 o
  -5  11   0        1.38        3.37      2.36 o
  -4  11   0        1.76        2.66      3.55 o
  -3  11   0        3.09        0.17      1.85 o
  -2  11   0      243.80      257.33      6.69 o
  -1  11   0      161.63      166.87      5.56 o
   0  11   0      136.54      133.58      3.91 o
   1  11   0        6.76        5.42      2.02 o
   2  11   0        0.29        1.22      2.03 o
   3  11   0        0.10       -0.91      2.64 o
   4  11   0        6.93       10.84      4.38 o
   5  11   0       12.64       10.53      7.44 o
  -8  12   0        4.03        3.10      5.58 o
  -7  12   0       20.06       20.41      3.53 o
  -6  12   0        0.87       -0.02      2.64 o
  -5  12   0        1.14       -0.54      2.43 o
  -4  12   0       27.88       28.38      6.38 o
  -3  12   0       25.67       23.56      3.01 o
  -2  12   0        3.27        2.44      2.05 o
  -1  12   0        6.38        2.36      2.71 o
   0  12   0       16.89       13.67      2.88 o
   1  12   0        3.86        3.32      2.41 o
   2  12   0       60.27       73.19      5.93 o
   3  12   0        6.64       -0.43      3.65 o
   4  12   0       20.93       30.35     11.31 o
  -8  13   0        0.49       -0.31      5.58 o
  -7  13   0       13.06       10.33      5.09 o
  -6  13   0        3.91        0.38      3.04 o
  -5  13   0        8.29       10.57      4.24 o
  -4  13   0       28.40       38.00      6.26 o
  -3  13   0       20.12       22.69      3.16 o
  -2  13   0        4.05       -2.00      2.01 o
  -1  13   0        3.89        1.34      2.74 o
   0  13   0       23.73       29.73      3.91 o
   1  13   0       22.62       24.52      5.03 o
   2  13   0        0.10       -2.00      3.14 o
   3  13   0        1.24        5.28      4.32 o
   4  13   0        0.64       -6.51      7.44 o
  -7  14   0        3.78        5.64      4.15 o
  -6  14   0       10.61       10.03      3.72 o
  -5  14   0        0.43        3.92      3.30 o
  -4  14   0        7.68        8.48      3.39 o
  -3  14   0        0.01       -1.80      2.69 o
  -2  14   0        0.21       -1.96      2.86 o
  -1  14   0       15.55       16.60      4.86 o
   0  14   0        6.46        9.24      3.73 o
   1  14   0        6.39        7.45      5.55 o
   2  14   0        0.68       -3.54      3.54 o
   3  14   0        5.34        1.24      8.06 o
  -6  15   0        1.29       -2.79      6.20 o
  -5  15   0        3.50        1.69      4.71 o
  -4  15   0        0.17        2.24      3.44 o
  -3  15   0        0.07        1.98      4.37 o
  -2  15   0        7.81       14.10      5.24 o
  -1  15   0        0.58       -3.34      3.34 o
   0  15   0        0.15        1.57      4.49 o
   1  15   0        0.94        2.51      6.66 o
   2  15   0        0.04       -8.06      8.06 o
  -5  16   0        3.19       -2.86      4.71 o
  -4  16   0        3.63       -1.55      7.44 o
  -3  16   0        0.90        0.62      7.44 o
  -2  16   0        1.05        8.68      7.75 o
  -1  16   0        0.92        0.49      5.24 o
   0 -16   1        0.13        4.65      7.44 o
   1 -16   1       21.83       23.47      6.70 o
   2 -16   1        0.01       -6.82      6.82 o
   3 -16   1        0.08        0.62      7.13 o
   4 -16   1       16.41       10.53      8.06 o
   5 -16   1        0.09       -4.71      4.71 o
  -2 -15   1        8.47        3.41      9.29 o
  -1 -15   1        0.24        0.98      4.80 o
   0 -15   1       12.04        8.11      4.76 o
   1 -15   1        2.23       -3.21      3.46 o
   2 -15   1        4.90        6.41      3.86 o
   3 -15   1       19.05       22.95      5.68 o
   4 -15   1       21.41       21.39      4.44 o
   5 -15   1        0.24       -1.52      4.58 o
   6 -15   1       14.55       13.94      8.06 o
  -3 -14   1        0.61       -7.44      7.44 o
  -2 -14   1        9.57       12.51      4.39 o
  -1 -14   1        0.44       -4.08      4.08 o
   0 -14   1        2.47        2.54      3.51 o
   1 -14   1        0.60       -2.47      3.03 o
   2 -14   1       10.68       14.24      4.67 o
   3 -14   1        0.04        1.83      2.90 o
   4 -14   1       35.73       33.94      8.72 o
   5 -14   1        0.00       -2.10      2.97 o
   6 -14   1       17.01       10.77      3.86 o
   7 -14   1       11.30       13.32      7.13 o
  -4 -13   1       14.45       17.04      8.98 o
  -3 -13   1       19.66       23.68     13.79 o
  -2 -13   1        6.43        9.96      4.44 o
  -1 -13   1       13.07        4.82      3.37 o
   0 -13   1       25.04       36.83      4.37 o
   1 -13   1       19.98       17.84      3.63 o
   2 -13   1        1.60        0.59      2.19 o
   3 -13   1        0.00        0.70      2.71 o
   4 -13   1        8.76       13.65      3.39 o
   5 -13   1       15.58        8.16      3.26 o
   6 -13   1       11.86       14.03      3.72 o
   7 -13   1       15.97       12.83      3.71 o
  -5 -12   1        0.49       -1.86      7.13 o
  -4 -12   1        0.02       -3.23      3.93 o
  -3 -12   1       20.48       18.62      9.45 o
  -2 -12   1        4.00        2.74      3.03 o
  -1 -12   1       14.19        9.69      3.95 o
   0 -12   1       12.83       23.66      3.44 o
   1 -12   1       10.81        9.80      3.11 o
   2 -12   1        2.25        4.94      2.23 o
   3 -12   1       82.06       85.64      4.56 o
   4 -12   1      250.43      270.97      8.75 o
   5 -12   1       98.21       99.84      5.80 o
   6 -12   1       54.15       63.09      4.98 o
   7 -12   1        2.29        5.15      2.89 o
   8 -12   1        1.50       -2.79      5.27 o
  -5 -11   1        5.09       -5.58      5.58 o
  -4 -11   1       44.09       56.71      6.44 o
  -3 -11   1        8.48       11.55      2.74 o
  -2 -11   1        3.08       -1.19      1.91 o
  -1 -11   1       83.79       83.33      4.15 o
   0 -11   1        5.45        3.21      1.51 o
   1 -11   1       35.44       32.95      2.72 o
   2 -11   1        8.08        7.94      2.19 o
   3 -11   1        5.27        3.70      2.05 o
   4 -11   1       40.33       39.81      3.84 o
   5 -11   1       76.69       78.42      9.94 o
   6 -11   1        7.62       12.04      2.95 o
   7 -11   1        4.67        0.73      2.47 o
   8 -11   1        0.52        2.17      5.27 o
  -6 -10   1        0.24       -1.86      5.58 o
  -5 -10   1       21.36       26.30      5.14 o
  -4 -10   1        5.04        4.69      3.35 o
  -3 -10   1        0.22        0.29      1.94 o
  -2 -10   1       18.43       14.80      2.33 o
  -1 -10   1      179.14      178.09      5.61 o
   0 -10   1       31.44       32.77      2.14 o
   1 -10   1      154.23      159.43      4.23 o
   2 -10   1      421.74      435.37      6.49 o
   3 -10   1      258.19      250.50      5.34 o
   4 -10   1       24.04       20.27      2.67 o
   5 -10   1       51.30       60.24      4.71 o
   6 -10   1        0.70        1.50      2.48 o
   7 -10   1       80.33       81.44      5.42 o
   8 -10   1        4.24        2.92      3.72 o
   9 -10   1        4.32        2.79      4.96 o
  -6  -9   1        0.09       -2.55      3.17 o
  -5  -9   1       16.29       15.98      8.06 o
  -4  -9   1      126.92      139.27      7.89 o
  -3  -9   1       47.90       46.18      3.47 o
  -2  -9   1        0.84        0.54      1.44 o
  -1  -9   1      103.48      109.87      3.65 o
   0  -9   1       80.11       76.15      2.76 o
   1  -9   1       69.33       65.13      2.54 o
   2  -9   1       10.18        7.36      1.31 o
   3  -9   1      226.36      227.63      5.29 o
   4  -9   1       46.06       46.81      4.70 o
   5  -9   1       12.27       10.48      2.73 o
   6  -9   1       68.24       69.14      4.58 o
   7  -9   1        8.45        5.55      2.46 o
   8  -9   1        0.02       -0.62      4.03 o
   9  -9   1        6.22        4.34      4.65 o
  -7  -8   1       18.95       21.75      4.68 o
  -6  -8   1       17.77       13.56      3.93 o
  -5  -8   1      125.81      126.47      7.34 o
  -4  -8   1       12.90       14.27      2.34 o
  -3  -8   1      104.63      114.69      6.14 o
  -2  -8   1      316.27      333.25      5.85 o
  -1  -8   1       88.91       81.19      3.58 o
   0  -8   1       79.57       87.10      3.00 o
   1  -8   1      167.79      183.79      3.93 o
   2  -8   1       32.43       35.37      2.14 o
   3  -8   1       17.60       16.73      2.01 o
   4  -8   1        0.13       -0.18      1.23 o
   5  -8   1        9.40        8.56      2.02 o
   6  -8   1        0.09       -1.71      1.71 o
   7  -8   1      113.92      131.00      6.20 o
   8  -8   1        3.73        1.24      3.72 o
   9  -8   1        2.99        2.48      3.72 o
  -7  -7   1        3.86        8.31      3.57 o
  -6  -7   1       42.74       32.83      4.49 o
  -5  -7   1      123.95      120.98      6.68 o
  -4  -7   1        1.22        0.70      1.36 o
  -3  -7   1      215.83      228.75      4.55 o
  -2  -7   1        0.08       -0.67      0.88 o
  -1  -7   1     1100.99     1128.95     10.31 o
   0  -7   1       22.94       24.46      1.75 o
   1  -7   1     2649.98     2660.95     21.92 o
   2  -7   1      116.45      101.64      2.55 o
   3  -7   1       47.74       44.66      2.08 o
   4  -7   1       41.00       39.96      1.96 o
   5  -7   1       61.24       67.16      2.61 o
   6  -7   1        5.17        5.93      1.59 o
   7  -7   1        9.91        9.46      2.51 o
   8  -7   1        0.19       -1.86      2.19 o
   9  -7   1       30.88       25.72      4.65 o
  -8  -6   1       15.93       21.80      4.65 o
  -7  -6   1       13.88       13.90      3.61 o
  -6  -6   1       41.16       44.01      4.38 o
  -5  -6   1      146.25      150.05      6.99 o
  -4  -6   1       22.11       19.61      2.52 o
  -3  -6   1       28.63       32.79      1.74 o
  -2  -6   1       44.09       47.21      2.05 o
  -1  -6   1      138.78      136.76      2.48 o
   0  -6   1     1129.20     1165.68     10.16 o
   1  -6   1     2358.12     2367.08     17.96 o
   2  -6   1      516.23      513.86      5.65 o
   3  -6   1      504.13      537.83      6.05 o
   4  -6   1      178.82      176.15      3.44 o
   5  -6   1       27.61       22.71      1.31 o
   6  -6   1       75.38       81.62      5.30 o
   7  -6   1       34.36       33.11      3.17 o
   8  -6   1       14.90        8.74      2.51 o
  -8  -5   1        1.43        4.96      4.34 o
  -7  -5   1        7.12       13.03      2.95 o
  -6  -5   1       91.92      100.51      5.58 o
  -5  -5   1       54.28       56.02      4.69 o
  -4  -5   1      123.82      110.38      4.17 o
  -3  -5   1       21.96       22.14      1.65 o
  -2  -5   1      249.12      244.83      3.52 o
  -1  -5   1     1198.13     1187.64      9.30 o
   0  -5   1     8302.44     8532.37     47.55 o
   1  -5   1     1897.61     1835.42     14.04 o
   2  -5   1      314.29      303.71      4.32 o
   3  -5   1     1079.52     1040.52      9.31 o
   4  -5   1       21.35       24.66      1.53 o
   5  -5   1       49.74       57.85      1.68 o
   6  -5   1        7.70        7.21      2.17 o
   7  -5   1        1.19        0.91      1.85 o
   8  -5   1       19.93       22.65      4.06 o
  -8  -4   1        0.17       -3.41      3.41 o
  -7  -4   1       83.54       89.70      7.59 o
  -6  -4   1       30.62       34.63      5.79 o
  -5  -4   1       55.46       56.93      3.33 o
  -4  -4   1        2.27        4.18      1.18 o
  -3  -4   1        3.14        8.31      0.92 o
  -2  -4   1      292.27      230.26      3.13 o
  -1  -4   1      223.74      223.32      4.00 o
   0  -4   1    11830.72    11633.03     66.77 o
   1  -4   1      832.69      767.28      7.31 o
   2  -4   1     1550.96     1619.47     11.17 o
   3  -4   1      466.18      465.56      4.56 o
   4  -4   1       31.73       26.54      1.14 o
   5  -4   1       18.92       21.20      1.14 o
   6  -4   1      199.12      188.06      8.68 o
   7  -4   1      132.20      152.12      8.37 o
   8  -4   1        7.59        8.68      3.38 o
  -9  -3   1       35.20       38.42      6.51 o
  -8  -3   1       17.01       22.62      4.96 o
  -7  -3   1       89.82       83.13      5.11 o
  -6  -3   1        7.28        6.55      1.61 o
  -5  -3   1      386.13      391.40      6.78 o
  -4  -3   1       15.05       18.40      1.29 o
  -3  -3   1     1391.04     1461.73     10.23 o
  -2  -3   1        9.03       18.63      1.15 o
  -1  -3   1     1374.71     1362.36      9.18 o
   0  -3   1    10685.98    10208.10     55.35 o
   1  -3   1      773.29      694.75      5.15 o
   2  -3   1       64.82       61.92      1.47 o
   3  -3   1     1898.34     1843.07     12.30 o
   4  -3   1      225.03      206.28      2.72 o
   5  -3   1       29.91       39.13      3.51 o
   6  -3   1      135.05      133.43      8.68 o
   7  -3   1        0.86        4.71      2.58 o
   8  -3   1      104.06      103.84      6.70 o
  -9  -2   1        4.94       -3.10      3.41 o
  -8  -2   1        5.63        1.74      3.87 o
  -7  -2   1        1.27        1.95      1.44 o
  -6  -2   1       31.62       33.93      2.06 o
  -5  -2   1        2.56        1.02      0.76 o
  -4  -2   1      222.69      245.10      3.14 o
  -3  -2   1      401.05      438.00      3.77 o
  -2  -2   1      353.45      358.57      2.90 o
  -1  -2   1     5225.70     5043.87     27.86 o
   0  -2   1     5339.76     4977.72     27.36 o
   1  -2   1      733.02      737.78      4.98 o
   2  -2   1      302.89      266.11      2.64 o
   3  -2   1      322.19      315.22      5.69 o
   4  -2   1       64.48       65.41      4.49 o
   5  -2   1      236.87      247.42      7.73 o
   6  -2   1      112.80      107.96      5.06 o
   7  -2   1        1.04        0.36      2.35 o
   8  -2   1       49.63       40.28      8.98 o
  -9  -1   1        1.94       -0.62      3.10 o
  -8  -1   1       11.57        9.89      2.67 o
  -7  -1   1       16.63       16.04      2.25 o
  -6  -1   1       81.45       82.81      3.06 o
  -5  -1   1      106.16      100.34      2.12 o
  -4  -1   1      405.93      421.73      3.80 o
  -3  -1   1     2199.34     2335.34     14.65 o
  -2  -1   1     2680.40     2459.92     13.04 o
  -1  -1   1     1517.46     1579.15      8.54 o
   0  -1   1      716.56      525.81      5.42 o
   1  -1   1      284.96      271.88      2.01 o
   2  -1   1      976.28      901.61      6.89 o
   3  -1   1     1132.96     1130.85     12.20 o
   4  -1   1       92.19      100.92      2.12 o
   5  -1   1       79.85       85.70      6.12 o
   6  -1   1      114.23      112.46      3.23 o
   7  -1   1        0.01       -0.10      2.01 o
   8  -1   1       44.81       44.44      3.68 o
   9  -1   1        2.36        5.58      3.10 o
  -9   0   1        7.50        4.34      3.10 o
  -8   0   1        8.84        7.04      2.15 o
  -7   0   1       27.28       35.25      3.02 o
  -6   0   1       14.10       16.88      1.88 o
  -5   0   1       62.95       54.35      6.31 o
  -4   0   1        3.38        2.05      0.91 o
  -3   0   1      393.92      413.00      5.48 o
  -2   0   1     6096.99     6136.22     45.56 o
  -1   0   1       21.43       11.40      0.38 o
   1   0   1        3.81        9.14      0.37 o
   2   0   1     2435.16     2372.74     15.60 o
   3   0   1     2242.37     2298.09     15.49 o
   4   0   1      348.71      356.86      3.39 o
   5   0   1      207.42      204.06      3.07 o
   6   0   1       20.12       18.02      1.74 o
   7   0   1       27.81       26.95      3.05 o
   8   0   1      123.51      141.23     10.22 o
   9   0   1       20.13       29.43      4.65 o
  -8   1   1       12.94       14.25      5.89 o
  -7   1   1       17.12       16.11      5.27 o
  -6   1   1       74.60       72.34      8.21 o
  -5   1   1        2.49        3.33      2.29 o
  -4   1   1      393.38      420.29     14.25 o
  -3   1   1       49.89       44.30      4.65 o
  -2   1   1    12877.92    13252.32    240.42 o
  -1   1   1       20.63        7.55      0.53 o
   0   1   1      207.91      196.38      5.04 o
   1   1   1      629.42      631.44      4.23 o
   2   1   1       59.33       46.33      0.85 o
   3   1   1       53.82       53.01      1.29 o
   4   1   1      427.38      451.46      4.55 o
   5   1   1      254.57      246.24      3.67 o
   6   1   1       24.87       23.60      1.93 o
   7   1   1       33.65       39.57      4.05 o
   8   1   1        0.25        0.00      2.48 o
   9   1   1        6.09        6.51      3.72 o
  -9   2   1       13.31       11.77      5.89 o
  -8   2   1        1.80        3.29      2.81 o
  -7   2   1       25.95       22.62      5.89 o
  -6   2   1      473.11      473.03     32.22 o
  -5   2   1       10.80        6.51      4.65 o
  -4   2   1      185.88      208.20     11.15 o
  -3   2   1      359.96      319.74     12.39 o
  -2   2   1       84.74      104.44      1.15 o
  -1   2   1        4.58        8.00      0.35 o
   0   2   1      857.47      834.32      6.52 o
   1   2   1      554.48      526.21      4.08 o
   2   2   1     2704.31     2669.91     15.87 o
   3   2   1        5.32        5.55      0.64 o
   4   2   1      235.53      244.51      4.64 o
   5   2   1      236.04      239.82      4.52 o
   6   2   1      145.54      155.53      4.61 o
   7   2   1        0.20       -0.29      1.53 o
   8   2   1       28.39       32.22      4.96 o
   9   2   1       12.48       11.77      4.65 o
  -9   3   1        6.87       11.70      3.83 o
  -8   3   1       16.32       24.00      5.11 o
  -7   3   1       18.85       24.21      6.82 o
  -6   3   1        1.49       -1.63      2.79 o
  -5   3   1       85.09       76.12      4.69 o
  -4   3   1     1193.80     1235.67     28.81 o
  -3   3   1     1376.70     1353.40      9.53 o
  -2   3   1      150.39      132.25      1.45 o
  -1   3   1      792.96      741.55      4.77 o
   0   3   1      159.94      162.63      1.81 o
   1   3   1      521.95      543.09      4.20 o
   2   3   1        1.16        5.09      0.71 o
   3   3   1     1154.19     1183.20     10.09 o
   4   3   1        8.99        5.93      1.05 o
   5   3   1       55.56       60.06      2.57 o
   6   3   1        3.05        0.80      1.43 o
   7   3   1        7.42        5.28      2.03 o
   8   3   1        8.26        6.20      4.03 o
 -10   4   1        3.42        6.51      6.20 o
  -9   4   1       28.57       30.36      4.80 o
  -8   4   1       95.34       97.29     11.77 o
  -7   4   1      312.75      311.99     13.01 o
  -6   4   1      343.11      350.21     21.38 o
  -5   4   1      156.29      160.42      6.52 o
  -4   4   1       99.75       96.70      1.69 o
  -3   4   1       36.89       27.45      0.97 o
  -2   4   1     1182.02     1114.67      6.93 o
  -1   4   1       59.96       72.28      1.45 o
   0   4   1     1652.62     1726.59     10.87 o
   1   4   1     1579.57     1625.95     12.62 o
   2   4   1        0.37       -0.39      0.60 o
   3   4   1       32.45       27.08      1.53 o
   4   4   1       89.90       88.01      2.90 o
   5   4   1       90.08       87.88      4.23 o
   6   4   1      123.62      125.50      5.34 o
   7   4   1       21.69       16.11      3.26 o
   8   4   1        0.58        1.55      3.72 o
  -9   5   1        0.93       -2.96      4.65 o
  -8   5   1        9.46        9.21      3.41 o
  -7   5   1      232.37      252.20     11.46 o
  -6   5   1       74.95       72.50      6.20 o
  -5   5   1      114.17      125.46      2.16 o
  -4   5   1       36.67       31.39      1.36 o
  -3   5   1      113.61      122.72      1.98 o
  -2   5   1      101.49       93.83      2.03 o
  -1   5   1     1349.40     1271.52     10.35 o
   0   5   1       81.42       64.57      1.58 o
   1   5   1      574.48      540.52      5.31 o
   2   5   1      144.65      162.29      2.67 o
   3   5   1       69.84       75.72      2.22 o
   4   5   1      291.77      285.38      6.17 o
   5   5   1        2.21        2.84      1.98 o
   6   5   1      168.02      152.01     14.87 o
   7   5   1        0.10        3.41      2.63 o
   8   5   1        0.91       -0.29      3.17 o
  -9   6   1       15.55       22.88      4.30 o
  -8   6   1        3.43        5.33      3.13 o
  -7   6   1      144.75      157.32     14.56 o
  -6   6   1       13.93       15.44      3.25 o
  -5   6   1       54.83       50.93      1.50 o
  -4   6   1      166.88      182.50      3.03 o
  -3   6   1     1452.20     1444.92     10.94 o
  -2   6   1       89.03       88.95      2.00 o
  -1   6   1      536.29      540.56      6.95 o
   0   6   1       36.21       32.17      1.40 o
   1   6   1      455.30      441.62      5.29 o
   2   6   1       65.19       66.47      2.27 o
   3   6   1       16.84       19.84      1.35 o
   4   6   1       45.54       35.75      2.69 o
   5   6   1       38.81       48.24      3.88 o
   6   6   1       38.97       40.01      4.49 o
   7   6   1        3.24        7.40      3.17 o
   8   6   1        0.02       -0.72      3.48 o
  -9   7   1       34.69       48.58      5.39 o
  -8   7   1        0.31       -0.97      1.93 o
  -7   7   1      136.61      130.32      4.84 o
  -6   7   1      126.31      118.69      3.76 o
  -5   7   1        3.48        2.60      1.02 o
  -4   7   1       87.51       98.27      2.31 o
  -3   7   1      177.61      181.00      3.26 o
  -2   7   1       33.05       33.07      1.48 o
  -1   7   1      811.46      840.50      8.95 o
   0   7   1       31.20       29.33      1.61 o
   1   7   1       11.98        9.08      1.28 o
   2   7   1       39.65       27.79      1.93 o
   3   7   1      130.07      129.27      4.40 o
   4   7   1        0.12        1.75      1.68 o
   5   7   1       67.50       64.42      5.36 o
   6   7   1       30.32       27.47      5.27 o
   7   7   1        0.01        2.26      3.87 o
  -9   8   1       20.53       18.45      4.36 o
  -8   8   1        1.78       -2.57      2.57 o
  -7   8   1      122.65      123.54      5.14 o
  -6   8   1      120.51      127.02      4.38 o
  -5   8   1      115.91      111.79      3.73 o
  -4   8   1        4.14        4.74      1.09 o
  -3   8   1      260.70      283.30      4.50 o
  -2   8   1      250.53      237.71      4.03 o
  -1   8   1      103.95      111.49      3.10 o
   0   8   1      116.29      112.84      2.79 o
   1   8   1      338.97      356.08      5.96 o
   2   8   1       25.76       30.72      2.18 o
   3   8   1       15.68       15.35      2.37 o
   4   8   1       16.56       14.11      2.83 o
   5   8   1       88.85       83.06      6.35 o
   6   8   1        8.91        7.06      3.61 o
   7   8   1        0.57       -1.55      5.27 o
  -9   9   1        5.87       -2.17      4.03 o
  -8   9   1        0.86       -0.54      2.81 o
  -7   9   1        6.85        6.33      2.10 o
  -6   9   1      108.26      117.13      4.84 o
  -5   9   1        2.71        1.38      1.74 o
  -4   9   1        4.36        3.42      1.32 o
  -3   9   1       71.90       71.27      2.60 o
  -2   9   1       30.29       30.43      1.88 o
  -1   9   1      194.16      183.35      4.68 o
   0   9   1       11.75        7.75      1.31 o
   1   9   1        0.08       -1.23      1.23 o
   2   9   1       10.51        7.16      1.99 o
   3   9   1       17.06       22.72      3.22 o
   4   9   1       25.13       30.39      4.60 o
   5   9   1       54.16       65.64     12.70 o
   6   9   1       10.02        8.23      4.01 o
  -9  10   1       18.08        7.75      4.96 o
  -8  10   1        5.90        7.06      3.61 o
  -7  10   1       10.72        9.81      2.58 o
  -6  10   1       23.62       20.28      2.89 o
  -5  10   1       29.71       38.53      5.87 o
  -4  10   1        0.53       -0.02      1.46 o
  -3  10   1        6.34        5.89      1.77 o
  -2  10   1      224.29      234.37      4.99 o
  -1  10   1        7.00        5.14      1.55 o
   0  10   1        6.75        5.05      1.43 o
   1  10   1      101.54      102.28      7.38 o
   2  10   1       18.94       25.17      2.94 o
   3  10   1       31.31       33.93      3.99 o
   4  10   1        1.43        5.20      3.39 o
   5  10   1        0.66       -1.41      3.17 o
   6  10   1        1.02       -0.31      5.58 o
  -9  11   1        8.59        5.89      5.27 o
  -8  11   1        5.48        6.43      4.34 o
  -7  11   1       70.18       73.46      4.81 o
  -6  11   1       11.37        7.26      2.66 o
  -5  11   1        2.49        1.78      2.94 o
  -4  11   1        0.01        2.78      2.13 o
  -3  11   1      143.14      157.76      5.34 o
  -2  11   1      173.42      187.45      5.71 o
  -1  11   1        0.10        1.44      1.67 o
   0  11   1      153.98      171.17      5.27 o
   1  11   1        1.95       -0.62      1.70 o
   2  11   1       10.24        8.45      2.51 o
   3  11   1       34.64       32.52      5.48 o
   4  11   1       24.85       22.31      5.02 o
   5  11   1        1.66       -2.79      5.89 o
  -8  12   1       17.75       14.25      6.20 o
  -7  12   1        0.79        1.90      2.66 o
  -6  12   1       63.41       74.63      5.13 o
  -5  12   1       36.28       40.35      4.20 o
  -4  12   1      167.01      166.84      6.86 o
  -3  12   1       58.68       65.78      4.10 o
  -2  12   1        2.01       -1.31      1.85 o
  -1  12   1      122.61      127.38      6.04 o
   0  12   1       13.36       13.86      2.76 o
   1  12   1       25.53       27.29      4.04 o
   2  12   1        1.27        3.47      3.03 o
   3  12   1       24.02       41.98      7.28 o
   4  12   1        2.55       -4.03      6.20 o
  -8  13   1        1.46       -2.79      5.27 o
  -7  13   1       62.58       53.54      4.96 o
  -6  13   1       43.01       48.37      5.91 o
  -5  13   1        2.82        2.46      2.92 o
  -4  13   1        0.95        0.47      2.61 o
  -3  13   1       15.52       13.86      2.74 o
  -2  13   1        0.00        1.13      2.82 o
  -1  13   1        2.82        2.37      2.79 o
   0  13   1       11.14        5.39      3.27 o
   1  13   1       61.40       65.87      9.30 o
   2  13   1       18.72       20.40      4.34 o
   3  13   1       23.31       13.01      7.44 o
  -7  14   1        1.53        3.99      3.94 o
  -6  14   1       44.22       38.75      6.86 o
  -5  14   1        8.79        8.30      3.51 o
  -4  14   1        1.29        1.80      2.94 o
  -3  14   1        2.13        0.59      2.90 o
  -2  14   1        1.96       -3.27      3.47 o
  -1  14   1        0.09       -3.73      4.46 o
   0  14   1        3.12        3.68      3.48 o
   1  14   1        3.42       10.42      4.01 o
   2  14   1        0.59       -1.94      3.69 o
   3  14   1        0.29       -2.48      8.06 o
  -6  15   1        0.16        0.00      6.20 o
  -5  15   1        0.11       -1.93      4.27 o
  -4  15   1        2.77        4.91      4.25 o
  -3  15   1        4.43       -1.28      4.01 o
  -2  15   1        0.10       -2.23      3.79 o
  -1  15   1        1.61        5.51      3.84 o
   0  15   1        0.07        9.45      5.04 o
   1  15   1       12.04       16.43      5.87 o
  -5  16   1        2.45        1.97      4.93 o
  -4  16   1        7.11       -3.10      7.44 o
  -3  16   1        0.66       -4.03      7.13 o
  -2  16   1       16.42        5.58      8.06 o
  -1  16   1        1.56        1.24      6.82 o
   0 -16   2        0.01        0.00      6.51 o
   1 -16   2        8.78        5.03      5.81 o
   2 -16   2        7.73        7.13      8.06 o
   3 -16   2        0.38       -3.41      6.82 o
   4 -16   2        0.01       -6.82      6.82 o
   5 -16   2       10.01        9.14      5.92 o
  -2 -15   2        0.01       -8.37      8.37 o
  -1 -15   2        0.96       -0.32      4.91 o
   0 -15   2        0.07        2.14      4.37 o
   1 -15   2        0.05        1.84      3.73 o
   2 -15   2        1.07        1.70      4.60 o
   3 -15   2        0.28       -0.48      4.17 o
   4 -15   2       15.32       22.26      5.56 o
   5 -15   2        0.16       -3.82      5.58 o
   6 -15   2        3.83       -6.51      6.51 o
  -3 -14   2        0.21       -7.44      7.44 o
  -2 -14   2        4.39        5.41      4.93 o
  -1 -14   2        0.79        0.36      3.62 o
   0 -14   2        0.18        0.09      3.56 o
   1 -14   2        4.90        3.50      3.45 o
   2 -14   2        8.92        7.74      3.46 o
   3 -14   2        2.43       -2.74      2.82 o
   4 -14   2        1.73        1.95      3.15 o
   5 -14   2        2.15        0.80      3.16 o
   6 -14   2        9.43        0.94      3.34 o
   7 -14   2        3.22       -3.10      5.89 o
  -4 -13   2        0.00       -7.13      7.13 o
  -3 -13   2        5.37        2.59      4.30 o
  -2 -13   2        1.98        0.92      3.32 o
  -1 -13   2        0.20       -2.94      2.94 o
   0 -13   2        0.24        0.48      3.31 o
   1 -13   2       17.78       18.12      3.69 o
   2 -13   2        0.57       -0.61      2.14 o
   3 -13   2        3.09        0.70      3.56 o
   4 -13   2       98.60       96.96      8.10 o
   5 -13   2        7.61        9.26      3.34 o
   6 -13   2        5.53        9.06      3.93 o
   7 -13   2        3.00        3.81      3.65 o
  -5 -12   2        1.09       -1.86      6.82 o
  -4 -12   2        2.12        5.53      4.80 o
  -3 -12   2       11.64       12.12      3.48 o
  -2 -12   2       23.06       24.75      4.22 o
  -1 -12   2        9.11        5.32      2.58 o
   0 -12   2        0.44       -1.88      2.29 o
   1 -12   2      198.71      208.29      5.72 o
   2 -12   2       33.39       34.04      3.58 o
   3 -12   2        0.78        2.26      2.23 o
   4 -12   2       86.36       90.59      6.76 o
   5 -12   2        4.08        3.82      2.82 o
   6 -12   2       45.09       42.66      4.57 o
   7 -12   2       18.90       20.49      3.75 o
   8 -12   2        3.53       -4.34      5.27 o
  -5 -11   2        4.48        1.94      4.49 o
  -4 -11   2        8.44        3.85      2.94 o
  -3 -11   2        0.02       -0.40      2.17 o
  -2 -11   2       10.88        9.13      2.47 o
  -1 -11   2       14.54       20.76      2.69 o
   0 -11   2        9.23        5.44      1.76 o
   1 -11   2      155.51      154.71      6.58 o
   2 -11   2       58.48       54.71      3.73 o
   3 -11   2       83.10       74.02      6.03 o
   4 -11   2       14.73       17.87      3.72 o
   5 -11   2      122.63      116.03      6.79 o
   6 -11   2        1.18        3.89      2.90 o
   7 -11   2       52.37       57.02      4.98 o
   8 -11   2       13.41       12.70      5.89 o
  -6 -10   2       66.00       86.13     11.46 o
  -5 -10   2       21.65       15.11      4.54 o
  -4 -10   2        0.16        2.82      2.47 o
  -3 -10   2        4.68        3.26      1.98 o
  -2 -10   2       32.24       30.74      2.87 o
  -1 -10   2       97.45      100.49      4.13 o
   0 -10   2       36.03       34.61      2.28 o
   1 -10   2      477.22      465.91      7.28 o
   2 -10   2       13.23       13.16      1.81 o
   3 -10   2       46.59       38.59      3.63 o
   4 -10   2       24.84       28.84      4.82 o
   5 -10   2       73.05       74.46      5.26 o
   6 -10   2       38.42       44.38      4.37 o
   7 -10   2        2.76        2.11      4.49 o
   8 -10   2       56.38       58.25      7.75 o
   9 -10   2       16.19       10.22      5.58 o
  -7  -9   2        0.38       -4.96      4.96 o
  -6  -9   2        1.34        0.31      4.80 o
  -5  -9   2        4.45        0.15      3.04 o
  -4  -9   2        0.02       -1.95      1.95 o
  -3  -9   2       86.09       77.91      4.17 o
  -2  -9   2      138.58      129.09      4.09 o
  -1  -9   2       67.26       71.44      2.37 o
   0  -9   2     2161.80     2167.23     18.30 o
   1  -9   2      487.09      505.06      7.32 o
   2  -9   2       16.46       14.93      1.76 o
   3  -9   2      207.23      213.53      5.57 o
   4  -9   2      109.89       96.05      5.41 o
   5  -9   2        8.13        3.56      2.41 o
   6  -9   2        9.47        8.24      3.41 o
   7  -9   2       43.13       46.76      4.09 o
   8  -9   2        0.28       -2.79      4.03 o
   9  -9   2        0.71        2.17      4.65 o
  -7  -8   2       22.69       20.97      6.35 o
  -6  -8   2        1.93        3.87      3.29 o
  -5  -8   2       75.35       85.27      6.35 o
  -4  -8   2       38.35       38.15      3.08 o
  -3  -8   2       24.88       26.30      2.27 o
  -2  -8   2      148.61      158.86      5.05 o
  -1  -8   2      578.89      553.92      8.69 o
   0  -8   2     1512.84     1529.22     14.94 o
   1  -8   2      263.56      277.92      6.38 o
   2  -8   2       98.54      109.22      3.15 o
   3  -8   2       97.89       97.46      3.95 o
   4  -8   2        0.79        1.73      1.33 o
   5  -8   2        3.89        0.21      2.14 o
   6  -8   2        1.19        1.21      2.32 o
   7  -8   2        2.20       -1.94      1.94 o
   8  -8   2        3.88       -3.10      3.72 o
   9  -8   2       31.19       37.18      5.89 o
  -8  -7   2       16.35       10.84      6.51 o
  -7  -7   2       21.99       23.32      4.49 o
  -6  -7   2        0.09       -0.26      2.51 o
  -5  -7   2       24.88       29.08      5.89 o
  -4  -7   2       34.23       28.91      2.30 o
  -3  -7   2      416.85      457.31      6.56 o
  -2  -7   2       34.70       37.27      2.14 o
  -1  -7   2      296.07      309.53      5.20 o
   0  -7   2      364.16      354.68      4.90 o
   1  -7   2      266.40      277.92      5.20 o
   2  -7   2      283.53      298.81      4.45 o
   3  -7   2      225.81      245.20      4.69 o
   4  -7   2       92.52      104.21      2.98 o
   5  -7   2       67.71       73.64      3.40 o
   6  -7   2        0.06        0.59      1.94 o
   7  -7   2        4.47        8.06      3.72 o
   8  -7   2       24.95       29.74      4.96 o
   9  -7   2        8.59       19.83      4.34 o
  -8  -6   2        2.72       -1.11      5.27 o
  -7  -6   2        8.40        8.78      3.39 o
  -6  -6   2        5.95        1.37      2.51 o
  -5  -6   2      152.99      134.85      6.46 o
  -4  -6   2        3.07        4.01      1.31 o
  -3  -6   2       14.95       16.94      1.42 o
  -2  -6   2       29.92       27.13      1.76 o
  -1  -6   2      776.43      816.62      7.83 o
   0  -6   2      442.30      454.88      5.93 o
   1  -6   2      438.33      498.11      9.44 o
   2  -6   2       60.02       59.25      2.06 o
   3  -6   2      624.42      656.81      6.80 o
   4  -6   2      111.08      120.90      2.74 o
   5  -6   2        7.68        8.27      1.35 o
   6  -6   2      111.38      123.38      5.86 o
   7  -6   2       53.23       50.55     11.15 o
   8  -6   2       71.59       93.88      6.51 o
  -8  -5   2        8.34       11.39      3.39 o
  -7  -5   2        1.11        1.45      2.29 o
  -6  -5   2       41.06       38.18      3.83 o
  -5  -5   2       33.16       31.99      4.14 o
  -4  -5   2      127.77      127.66      3.23 o
  -3  -5   2      381.36      387.99      5.01 o
  -2  -5   2      121.70      119.24      3.27 o
  -1  -5   2       31.49       26.82      1.44 o
   0  -5   2        5.30        2.04      0.99 o
   1  -5   2     4975.72     4895.30     36.29 o
   2  -5   2      108.16      112.37      2.59 o
   3  -5   2      193.56      182.85      3.24 o
   4  -5   2      236.87      220.43      3.57 o
   5  -5   2        5.15        3.43      0.83 o
   6  -5   2      178.90      169.99      5.48 o
   7  -5   2       68.54       72.96      9.45 o
   8  -5   2       39.53       40.96      8.68 o
  -9  -4   2        0.14       -4.34      4.34 o
  -8  -4   2        0.31       -1.86      3.72 o
  -7  -4   2        1.76       -1.03      2.07 o
  -6  -4   2        4.57        3.03      2.01 o
  -5  -4   2       61.57       57.63      2.21 o
  -4  -4   2       72.69       80.05      2.40 o
  -3  -4   2     1374.86     1383.57     10.88 o
  -2  -4   2       29.79       16.88      1.12 o
  -1  -4   2      114.64      130.08      2.43 o
   0  -4   2     3264.23     3278.40     21.61 o
   1  -4   2       84.43       96.70      1.91 o
   2  -4   2     2194.58     2164.01     13.90 o
   3  -4   2     1264.81     1270.45      8.81 o
   4  -4   2        4.89        4.44      0.79 o
   5  -4   2      238.35      242.30      3.30 o
   6  -4   2        2.75        3.27      1.36 o
   7  -4   2        0.98        2.17      1.65 o
   8  -4   2        7.05       11.48      3.56 o
  -9  -3   2        0.00       -1.55      4.34 o
  -8  -3   2        0.27       -3.10      3.41 o
  -7  -3   2       45.59       53.46      3.71 o
  -6  -3   2       44.75       42.55      2.43 o
  -5  -3   2      237.27      247.84      4.34 o
  -4  -3   2        3.29        2.09      0.65 o
  -3  -3   2      268.85      268.71      2.83 o
  -2  -3   2      659.91      717.26      5.67 o
  -1  -3   2      224.99      227.48      2.62 o
   0  -3   2     2125.54     2217.76     14.89 o
   1  -3   2     1136.96     1070.32      7.14 o
   2  -3   2      715.10      661.57      5.06 o
   3  -3   2     1735.47     1731.52     13.76 o
   4  -3   2      212.19      219.81      3.13 o
   5  -3   2      441.29      400.81      7.30 o
   6  -3   2       58.12       52.32      2.64 o
   7  -3   2       52.51       50.70      3.11 o
   8  -3   2      108.56      115.20      6.35 o
  -9  -2   2       12.04        5.89      4.03 o
  -8  -2   2        0.49       -0.15      2.29 o
  -7  -2   2        3.79        4.74      1.39 o
  -6  -2   2       11.94       11.27      1.40 o
  -5  -2   2        3.63        6.16      0.86 o
  -4  -2   2      139.78      165.82      2.86 o
  -3  -2   2      285.52      285.24      2.58 o
  -2  -2   2      383.45      369.74      2.96 o
  -1  -2   2     1568.42     1569.61     10.12 o
   0  -2   2     2854.83     2734.61     17.20 o
   1  -2   2      505.22      497.15      4.37 o
   2  -2   2       51.66       41.97      0.94 o
   3  -2   2      344.18      329.03      3.32 o
   4  -2   2      389.54      410.27      3.97 o
   5  -2   2      546.07      547.34      5.35 o
   6  -2   2      110.40       96.11      3.04 o
   7  -2   2       22.07       18.58      4.31 o
   8  -2   2       36.96       34.97      5.27 o
  -9  -1   2        4.02       -3.10      3.10 o
  -8  -1   2       49.26       52.67      4.22 o
  -7  -1   2       43.48       44.28      2.68 o
  -6  -1   2      671.77      660.43      9.99 o
  -5  -1   2        0.24        0.55      0.68 o
  -4  -1   2      832.63      885.77      6.58 o
  -3  -1   2     1633.15     1575.79      8.99 o
  -2  -1   2      630.22      617.95      3.75 o
  -1  -1   2     1021.27     1004.95      6.23 o
   0  -1   2      353.43      349.55      2.66 o
   1  -1   2      629.08      572.80      3.96 o
   2  -1   2      268.95      231.56      4.08 o
   3  -1   2     1288.55     1355.47     10.45 o
   4  -1   2       90.39       85.93      1.73 o
   5  -1   2       76.08       68.21      2.09 o
   6  -1   2      106.52       96.12      5.39 o
   7  -1   2       42.28       39.57      2.91 o
   8  -1   2       71.96       66.61      5.27 o
   9  -1   2       20.70       22.31      4.34 o
  -9   0   2        2.02       -0.31      2.79 o
  -8   0   2       31.21       37.34      2.99 o
  -7   0   2      123.17      113.23      7.52 o
  -6   0   2      159.38      144.93      3.46 o
  -5   0   2       42.68       42.92      9.45 o
  -4   0   2      382.93      386.30      6.69 o
  -3   0   2      601.58      695.82      6.36 o
  -2   0   2     3941.19     4008.47     27.64 o
  -1   0   2      565.88      460.21      3.27 o
   0   0   2     7454.73     6841.15     52.45 o
   1   0   2      128.94      136.94      1.79 o
   2   0   2       66.56       66.48      1.25 o
   3   0   2      702.64      715.02      6.52 o
   4   0   2      319.97      316.93      4.01 o
   5   0   2      182.10      192.30      2.94 o
   6   0   2      314.77      307.83      6.13 o
   7   0   2       10.20        9.76      7.75 o
   8   0   2        6.18        5.89      3.10 o
   9   0   2        1.93        0.62      3.41 o
  -8   1   2       46.22       47.19      5.51 o
  -7   1   2      104.59       90.91      5.36 o
  -6   1   2      239.33      227.95      9.29 o
  -5   1   2      312.93      338.34     10.29 o
  -4   1   2        0.01        4.61      1.83 o
  -3   1   2     1579.65     1598.80     24.63 o
  -2   1   2     8947.46     9045.60     82.01 o
  -1   1   2       48.68       57.95      0.88 o
   0   1   2     2530.24     2285.73     12.20 o
   1   1   2      722.19      676.77      4.67 o
   2   1   2      158.98      149.79      1.88 o
   3   1   2       98.18       92.48      1.81 o
   4   1   2        4.99        6.20      1.41 o
   5   1   2       16.44       17.66      1.64 o
   6   1   2      239.66      228.57      5.52 o
   7   1   2       27.54       29.09      2.61 o
   8   1   2       15.19       14.25      4.03 o
   9   1   2        5.43       10.53      4.34 o
  -9   2   2        6.58        9.40      3.71 o
  -8   2   2       10.18        8.63      3.50 o
  -7   2   2      154.16      146.76     12.39 o
  -6   2   2      565.37      575.34     15.54 o
  -5   2   2        7.36        0.93      3.72 o
  -4   2   2      400.17      355.68     14.56 o
  -3   2   2        0.52       -0.46      0.50 o
  -2   2   2    19495.60    19361.99    161.70 o
  -1   2   2        3.74        8.04      0.44 o
   0   2   2       22.72       19.96      0.56 o
   1   2   2     1022.99     1075.47      7.38 o
   2   2   2      964.01      931.78      7.02 o
   3   2   2       13.26       14.60      0.84 o
   4   2   2      295.60      305.64      4.15 o
   5   2   2      188.27      180.18      4.14 o
   6   2   2      173.41      172.00      5.03 o
   7   2   2        0.14        2.61      1.93 o
   8   2   2       18.39       14.56      4.03 o
   9   2   2        1.65        2.17      4.34 o
  -9   3   2       18.32       16.39      3.72 o
  -8   3   2       21.05       13.66      3.08 o
  -7   3   2       47.31       49.40      4.42 o
  -6   3   2      309.97      315.56     10.18 o
  -5   3   2      251.60      266.59      8.53 o
  -4   3   2      215.55      177.16      6.24 o
  -3   3   2      141.77      155.59      1.93 o
  -2   3   2       63.76       60.59      1.01 o
  -1   3   2      151.11      135.46      1.46 o
   0   3   2      473.13      430.78      3.86 o
   1   3   2     1190.93     1227.92      9.15 o
   2   3   2       66.53       86.12      1.81 o
   3   3   2        9.84       17.10      1.29 o
   4   3   2       19.95       20.57      1.55 o
   5   3   2      191.47      193.25      5.12 o
   6   3   2       33.26       30.93      2.72 o
   7   3   2       28.05       33.84      3.22 o
   8   3   2       16.69       19.21      4.96 o
 -10   4   2       41.08       35.63      8.98 o
  -9   4   2       55.41       59.07      5.10 o
  -8   4   2      122.22      129.97      6.34 o
  -7   4   2      180.63      205.85      9.14 o
  -6   4   2      168.48      164.06      6.14 o
  -5   4   2        2.02       -3.10      3.10 o
  -4   4   2       19.86       16.28      0.82 o
  -3   4   2      188.31      183.65      2.26 o
  -2   4   2      209.41      201.81      2.25 o
  -1   4   2      407.76      391.13      3.65 o
   0   4   2      569.10      555.53      4.71 o
   1   4   2     1316.97     1382.22     11.92 o
   2   4   2      123.86      138.34      2.72 o
   3   4   2       84.85      100.21      2.68 o
   4   4   2       32.69       30.89      2.37 o
   5   4   2      167.10      175.74      5.88 o
   6   4   2       73.45       75.31      4.44 o
   7   4   2       20.08       23.53      6.97 o
   8   4   2       11.47       16.42      5.27 o
 -10   5   2        2.31        2.79      5.58 o
  -9   5   2        3.12        2.64      2.91 o
  -8   5   2        6.42       10.05      3.27 o
  -7   5   2       30.60       32.99      4.23 o
  -6   5   2      249.13      247.25      5.21 o
  -5   5   2        0.65        0.31      0.65 o
  -4   5   2       51.10       41.16      1.27 o
  -3   5   2       34.33       42.28      1.10 o
  -2   5   2      359.06      354.90      4.69 o
  -1   5   2      708.79      768.39      6.66 o
   0   5   2       58.53       72.49      1.67 o
   1   5   2      135.75      106.21      3.17 o
   2   5   2      284.04      288.22      4.18 o
   3   5   2       25.88       25.06      1.58 o
   4   5   2      174.87      182.73      5.04 o
   5   5   2      248.56      237.87      7.26 o
   6   5   2       12.09       17.72      3.08 o
   7   5   2        2.76        2.94      2.68 o
   8   5   2        0.11        3.72      4.65 o
  -9   6   2       22.22       23.63      4.62 o
  -8   6   2       84.58       85.22      7.90 o
  -7   6   2      112.34      121.14      6.57 o
  -6   6   2      191.11      197.08      4.07 o
  -5   6   2       78.40       74.03      2.10 o
  -4   6   2        2.79        3.06      0.68 o
  -3   6   2      665.31      699.34      6.35 o
  -2   6   2      188.11      205.37      3.03 o
  -1   6   2     1339.54     1360.30     19.68 o
   0   6   2      390.44      398.61      4.52 o
   1   6   2      224.70      229.76      3.63 o
   2   6   2      233.42      240.59      5.16 o
   3   6   2       50.14       45.65      2.58 o
   4   6   2       31.63       29.71      2.69 o
   5   6   2       19.03       22.02      3.12 o
   6   6   2       17.45       15.36      6.35 o
   7   6   2        8.51        4.34      4.49 o
  -9   7   2        1.32        2.50      3.41 o
  -8   7   2       16.51       10.86      3.29 o
  -7   7   2       12.44       11.03      2.07 o
  -6   7   2      122.46      130.08      4.59 o
  -5   7   2       23.90       24.73      1.54 o
  -4   7   2      201.07      215.77      3.27 o
  -3   7   2       36.44       43.05      2.01 o
  -2   7   2        8.75        9.42      1.01 o
  -1   7   2      438.47      462.20      6.73 o
   0   7   2       98.94      104.10      2.80 o
   1   7   2      264.22      266.65      4.26 o
   2   7   2        5.77        5.23      1.29 o
   3   7   2      267.01      307.50      6.85 o
   4   7   2        3.20        3.62      1.78 o
   5   7   2        1.39        2.11      2.17 o
   6   7   2        4.20       10.59      4.03 o
   7   7   2        4.02        4.44      3.61 o
  -9   8   2       18.56       14.35      3.03 o
  -8   8   2       16.18       18.92      2.88 o
  -7   8   2      134.91      140.91      4.10 o
  -6   8   2      142.40      161.22      4.46 o
  -5   8   2        1.16        1.55      1.18 o
  -4   8   2      166.90      166.60      3.63 o
  -3   8   2       97.40      104.52      3.17 o
  -2   8   2       85.57       85.82      2.58 o
  -1   8   2      374.92      374.90      5.28 o
   0   8   2       37.63       35.70      2.80 o
   1   8   2      790.92      823.41      9.90 o
   2   8   2      132.93      123.66      4.19 o
   3   8   2      585.06      587.92     10.44 o
   4   8   2        0.36       -0.40      2.17 o
   5   8   2       61.64       57.29      5.68 o
   6   8   2        1.32        2.48      3.29 o
   7   8   2        9.12        4.65      5.89 o
  -9   9   2        1.24       -2.73      2.73 o
  -8   9   2        9.61        7.36      2.59 o
  -7   9   2        1.09        1.19      1.61 o
  -6   9   2       32.18       34.67      8.90 o
  -5   9   2        2.65        1.98      1.56 o
  -4   9   2      113.88      117.59      3.34 o
  -3   9   2       74.69       81.31      2.67 o
  -2   9   2      125.17      125.90      3.18 o
  -1   9   2       65.18       57.54      2.34 o
   0   9   2      401.76      410.88      5.83 o
   1   9   2        3.72        4.42      1.57 o
   2   9   2       22.93       22.27      2.82 o
   3   9   2        4.32        4.00      1.93 o
   4   9   2       16.81       13.59      3.83 o
   5   9   2        0.57        2.71      3.56 o
   6   9   2        0.21       -4.34      4.34 o
  -9  10   2       20.66       11.15      4.96 o
  -8  10   2        9.03       13.83      3.78 o
  -7  10   2        8.28        7.19      2.33 o
  -6  10   2        0.09        2.78      2.01 o
  -5  10   2       14.51       15.22      2.35 o
  -4  10   2      113.52      106.19      4.05 o
  -3  10   2       46.80       45.25      3.17 o
  -2  10   2       49.92       50.23      2.63 o
  -1  10   2      405.24      427.96      6.81 o
   0  10   2       35.55       33.28      2.35 o
   1  10   2      253.15      253.02      6.19 o
   2  10   2       60.14       47.59      4.43 o
   3  10   2       47.29       40.32      4.41 o
   4  10   2       56.21       57.45     12.86 o
   5  10   2        0.88       -1.68      3.48 o
  -9  11   2        8.57        9.60      5.27 o
  -8  11   2        0.21        0.71      6.20 o
  -7  11   2       12.96       11.54      3.82 o
  -6  11   2        3.80        8.89      2.56 o
  -5  11   2       45.73       41.00      5.14 o
  -4  11   2       31.66       39.61      3.68 o
  -3  11   2        0.41        1.47      1.97 o
  -2  11   2        6.37        6.67      2.02 o
  -1  11   2        5.95        1.32      1.70 o
   0  11   2       17.99       11.96      2.55 o
   1  11   2        5.03        5.48      2.00 o
   2  11   2       17.52       23.11      5.00 o
   3  11   2       18.08       24.31      4.71 o
   4  11   2       13.90        5.76      7.28 o
   5  11   2        4.72        4.65      6.82 o
  -8  12   2        1.10        2.48      5.27 o
  -7  12   2       16.29       14.99      3.35 o
  -6  12   2        7.71        8.13      2.78 o
  -5  12   2       84.90       96.26      9.66 o
  -4  12   2       17.11       13.14      2.96 o
  -3  12   2        0.42        4.39      2.13 o
  -2  12   2        0.51       -0.45      1.85 o
  -1  12   2      112.12      128.46      6.09 o
   0  12   2        7.93        5.34      2.42 o
   1  12   2        0.50        3.36      2.91 o
   2  12   2        8.48       13.27      3.58 o
   3  12   2        8.97       10.61      6.04 o
   4  12   2       27.45       26.95      8.68 o
  -8  13   2       19.96       10.84      6.51 o
  -7  13   2        4.98        4.36      3.19 o
  -6  13   2      126.72      136.92      7.08 o
  -5  13   2       45.59       40.68      4.50 o
  -4  13   2       11.40       11.69      3.23 o
  -3  13   2        9.98        9.35      2.55 o
  -2  13   2        0.52        0.10      2.00 o
  -1  13   2        2.07        5.30      5.10 o
   0  13   2        0.99       -2.46      2.46 o
   1  13   2       15.12       11.68      4.99 o
   2  13   2        3.33        1.75      3.50 o
   3  13   2        2.14       -1.55      6.82 o
  -7  14   2        0.09        1.24      5.89 o
  -6  14   2        0.43        0.10      3.14 o
  -5  14   2        0.93       -0.95      2.85 o
  -4  14   2        0.23        4.97      3.14 o
  -3  14   2       15.67       22.72      3.84 o
  -2  14   2       10.56       13.92      3.80 o
  -1  14   2        0.16        1.18      3.16 o
   0  14   2       18.39       21.93      5.89 o
   1  14   2        4.98        1.43      3.70 o
   2  14   2       11.04        4.65      7.44 o
  -6  15   2       11.77        8.06      6.82 o
  -5  15   2        2.87       -1.63      4.15 o
  -4  15   2       12.93       12.59      5.21 o
  -3  15   2        3.22       -3.93      3.93 o
  -2  15   2        1.88        1.55      4.27 o
  -1  15   2        0.08       -3.95      3.95 o
   0  15   2        0.10       -0.94      4.49 o
   1  15   2        0.26        2.48      8.06 o
  -5  16   2        4.16       -3.10      6.51 o
  -4  16   2       15.13        9.29      8.06 o
  -3  16   2        0.25       -6.82      6.82 o
  -2  16   2        0.07       -1.24      7.75 o
  -1  16   2        0.76        0.93      7.44 o
   0 -16   3        2.35        3.26      5.12 o
   1 -16   3       11.46        6.33      5.90 o
   2 -16   3        0.60       -7.13      7.13 o
   3 -16   3        4.98       -1.55      7.75 o
   4 -16   3        7.64       -2.79      7.75 o
  -2 -15   3        0.71       -5.89      8.68 o
  -1 -15   3        0.54       -4.58      4.58 o
   0 -15   3       28.73       41.07      6.97 o
   1 -15   3       31.83       31.38      5.15 o
   2 -15   3        0.01       -2.35      4.32 o
   3 -15   3       20.36       14.90      4.98 o
   4 -15   3        7.55        7.94      4.00 o
   5 -15   3        0.62       -3.43      4.71 o
   6 -15   3        0.18       -2.79      6.51 o
  -3 -14   3        0.30       -7.13      7.13 o
  -2 -14   3        1.36       -3.53      3.53 o
  -1 -14   3        4.05        5.41      3.87 o
   0 -14   3        5.41       -0.14      3.40 o
   1 -14   3       85.55       76.36      6.32 o
   2 -14   3        6.31       10.12      4.55 o
   3 -14   3        0.98        3.33      4.14 o
   4 -14   3       28.02       35.55      4.85 o
   5 -14   3        1.81       -2.41      3.16 o
   6 -14   3        9.99        9.85      3.98 o
   7 -14   3        1.69       -3.41      5.89 o
  -4 -13   3        4.70       -4.34      7.75 o
  -3 -13   3        0.46       -0.72      4.24 o
  -2 -13   3        0.23       -0.37      3.37 o
  -1 -13   3       47.94       59.22     13.45 o
   0 -13   3       38.73       43.80      4.41 o
   1 -13   3       32.66       22.02      3.99 o
   2 -13   3        0.24       -1.33      2.18 o
   3 -13   3        4.77        6.85      3.08 o
   4 -13   3       10.71        4.60      3.19 o
   5 -13   3        0.28       -2.85      3.86 o
   6 -13   3       14.27       13.25      3.89 o
   7 -13   3        6.25       -0.12      6.20 o
  -5 -12   3        6.70       -7.13      7.13 o
  -4 -12   3        1.90        1.79      4.01 o
  -3 -12   3       19.26       19.91      3.37 o
  -2 -12   3       23.85       31.53      5.24 o
  -1 -12   3        7.50        8.55      2.78 o
   0 -12   3       39.57       25.37      3.40 o
   1 -12   3       24.62       20.49      3.19 o
   2 -12   3        0.09       -1.46      2.15 o
   3 -12   3       36.04       32.31      3.51 o
   4 -12   3        0.96       -1.08      4.18 o
   5 -12   3        7.99        7.33      3.71 o
   6 -12   3        8.19        6.57      3.48 o
   7 -12   3        0.17       -2.23      3.13 o
   8 -12   3        1.39        5.58      6.20 o
  -6 -11   3        7.79       19.83      8.98 o
  -5 -11   3        0.56        1.12      4.23 o
  -4 -11   3       23.95       19.80      4.31 o
  -3 -11   3       26.27       24.02      3.34 o
  -2 -11   3        3.74        0.23      2.01 o
  -1 -11   3       14.14        7.92      2.26 o
   0 -11   3       89.33       87.81      3.52 o
   1 -11   3       91.83       99.09      4.14 o
   2 -11   3       88.58       86.61      5.23 o
   3 -11   3       92.69      109.14      5.66 o
   4 -11   3       35.36       31.62      6.20 o
   5 -11   3       12.28       13.94      3.94 o
   6 -11   3        1.39       -0.57      2.73 o
   7 -11   3        9.36        6.50      3.27 o
   8 -11   3        5.34        6.51      5.89 o
  -6 -10   3        0.14       -5.58      5.58 o
  -5 -10   3        5.09       -2.65      3.42 o
  -4 -10   3        0.08       -0.11      2.27 o
  -3 -10   3       89.18       85.35      4.63 o
  -2 -10   3       12.70       10.92      2.25 o
  -1 -10   3        7.64        5.10      1.97 o
   0 -10   3       34.87       32.89      2.59 o
   1 -10   3      149.49      144.79      4.24 o
   2 -10   3       13.91       16.22      2.26 o
   3 -10   3       65.38       61.61      4.29 o
   4 -10   3       48.35       47.90      3.75 o
   5 -10   3       90.35       88.65      5.92 o
   6 -10   3      178.61      197.71     14.41 o
   7 -10   3      116.84      111.76      6.31 o
   8 -10   3        0.59       -3.72      4.65 o
  -7  -9   3        1.04       -4.96      4.96 o
  -6  -9   3        0.00       -2.19      3.13 o
  -5  -9   3        0.21       -0.55      2.21 o
  -4  -9   3       39.42       35.61      3.87 o
  -3  -9   3        3.61        3.70      2.00 o
  -2  -9   3       79.34       83.00      3.43 o
  -1  -9   3       43.88       46.25      4.01 o
   0  -9   3      488.89      511.47      6.99 o
   1  -9   3       63.57       60.41      3.19 o
   2  -9   3       11.23       13.49      1.91 o
   3  -9   3      281.34      284.22      6.57 o
   4  -9   3       68.43       69.97      4.40 o
   5  -9   3        0.64        0.00      2.41 o
   6  -9   3        3.20        1.27      2.60 o
   7  -9   3       42.48       41.38      4.01 o
   8  -9   3       10.95       11.15      5.27 o
   9  -9   3        1.48        7.44      4.96 o
  -7  -8   3        7.19        6.92      3.87 o
  -6  -8   3        5.27        5.15      7.90 o
  -5  -8   3       84.89       94.81      5.09 o
  -4  -8   3      108.15      105.71      6.71 o
  -3  -8   3      496.69      538.90      8.32 o
  -2  -8   3      466.04      467.39      7.24 o
  -1  -8   3        0.20       -0.90      0.90 o
   0  -8   3       22.89       27.32      2.23 o
   1  -8   3      337.00      345.80      6.76 o
   2  -8   3       94.11       97.79      3.70 o
   3  -8   3      145.52      156.23      3.99 o
   4  -8   3       18.68       18.76      2.04 o
   5  -8   3      273.26      289.77      7.27 o
   6  -8   3        0.01       -0.31      2.16 o
   7  -8   3      249.65      281.39      8.68 o
   8  -8   3        6.36        8.06      4.65 o
   9  -8   3        0.26       11.15      4.65 o
  -8  -7   3        3.23        6.88      3.87 o
  -7  -7   3       22.63       13.90      4.80 o
  -6  -7   3       31.48       27.41      6.97 o
  -5  -7   3      131.21      134.50      5.45 o
  -4  -7   3       18.74       20.26      2.05 o
  -3  -7   3       94.87       85.48      2.74 o
  -2  -7   3       48.23       46.85      2.37 o
  -1  -7   3      306.55      327.92      4.63 o
   0  -7   3     1097.97     1065.96     11.18 o
   1  -7   3        2.13        0.41      1.20 o
   2  -7   3       22.33       23.06      1.74 o
   3  -7   3        0.71       -0.15      1.19 o
   4  -7   3       43.45       39.01      2.14 o
   5  -7   3      296.60      301.13     15.63 o
   6  -7   3        7.22        6.72      2.51 o
   7  -7   3       35.51       36.69      3.20 o
   8  -7   3        0.01        1.86      3.72 o
   9  -7   3        5.20        5.89      4.03 o
  -8  -6   3        0.24       -1.34      3.17 o
  -7  -6   3       43.59       45.84      4.80 o
  -6  -6   3      173.44      193.47      7.98 o
  -5  -6   3       65.48       62.27      3.65 o
  -4  -6   3       76.89       80.46      3.00 o
  -3  -6   3      166.21      151.93      3.25 o
  -2  -6   3      179.86      182.83      4.48 o
  -1  -6   3      564.65      562.92      7.09 o
   0  -6   3     1722.94     1804.87     15.97 o
   1  -6   3        1.28       -0.06      0.95 o
   2  -6   3       27.57       27.09      1.46 o
   3  -6   3      905.56      965.13      9.09 o
   4  -6   3      119.28      122.77      3.05 o
   5  -6   3      350.27      366.28      7.33 o
   6  -6   3        5.10        5.22      2.16 o
   7  -6   3       12.84       11.15      3.72 o
   8  -6   3        0.54        6.82      3.41 o
   9  -6   3       26.14       28.81      4.65 o
  -8  -5   3        6.23        2.73      2.95 o
  -7  -5   3       26.47       28.48      6.82 o
  -6  -5   3       10.80        7.45      2.68 o
  -5  -5   3       56.81       58.48      5.23 o
  -4  -5   3        0.35        0.23      0.92 o
  -3  -5   3      187.53      208.50      3.57 o
  -2  -5   3        7.43       10.50      1.16 o
  -1  -5   3     1338.56     1342.62     16.20 o
   0  -5   3     1080.74     1053.63      8.85 o
   1  -5   3     1374.45     1269.98     10.77 o
   2  -5   3       16.80       16.07      1.52 o
   3  -5   3       71.99       87.19      1.95 o
   4  -5   3      111.71      105.64      2.51 o
   5  -5   3       47.55       51.99      1.75 o
   6  -5   3       78.06       65.98      2.97 o
   7  -5   3      244.67      255.93     11.77 o
   8  -5   3        7.04        8.98      3.41 o
   9  -5   3        2.19        5.27      3.10 o
  -9  -4   3        3.16       -2.17      4.65 o
  -8  -4   3        9.72        6.51      4.65 o
  -7  -4   3       85.42       78.40      4.90 o
  -6  -4   3       39.95       41.15      3.61 o
  -5  -4   3        8.79       10.31      1.11 o
  -4  -4   3      141.74      145.66      3.15 o
  -3  -4   3      209.02      172.98      2.87 o
  -2  -4   3        3.59        2.39      0.79 o
  -1  -4   3      933.52      960.95      8.02 o
   0  -4   3     2786.05     2927.34     21.11 o
   1  -4   3     1377.54     1288.09      9.35 o
   2  -4   3      896.10      921.74      7.51 o
   3  -4   3      663.15      692.93      7.31 o
   4  -4   3     1226.12     1258.49     11.16 o
   5  -4   3      322.91      309.64      4.62 o
   6  -4   3      154.43      148.22      4.09 o
   7  -4   3       94.89      100.28      6.91 o
   8  -4   3       16.14       18.59      3.72 o
   9  -4   3        0.62        3.10      2.79 o
  -9  -3   3       22.22       16.73      5.58 o
  -8  -3   3       42.88       50.81      6.20 o
  -7  -3   3       98.00      111.63      5.02 o
  -6  -3   3       99.86      108.15      3.75 o
  -5  -3   3        6.14        6.10      1.17 o
  -4  -3   3       31.51       46.03      1.43 o
  -3  -3   3      270.43      284.19      2.93 o
  -2  -3   3      246.51      250.67      2.57 o
  -1  -3   3        3.89        5.44      0.77 o
   0  -3   3        7.28        7.55      0.83 o
   1  -3   3     1093.59     1045.72      9.87 o
   2  -3   3       45.63       52.10      1.47 o
   3  -3   3      366.55      347.69      4.11 o
   4  -3   3        2.69        6.90      1.07 o
   5  -3   3       12.32       18.59      1.78 o
   6  -3   3      120.73      101.93      3.32 o
   7  -3   3        0.91        1.45      1.66 o
   8  -3   3        2.03        5.89      2.79 o
   9  -3   3       31.87       38.11      4.34 o
  -9  -2   3        5.39        0.31      4.03 o
  -8  -2   3        3.48        5.27      3.41 o
  -7  -2   3       29.12       32.41      2.95 o
  -6  -2   3      232.92      247.91      5.57 o
  -5  -2   3      473.52      474.90      5.14 o
  -4  -2   3       41.32       43.82      1.35 o
  -3  -2   3      174.13      146.05      1.82 o
  -2  -2   3      157.65      155.07      1.77 o
  -1  -2   3      989.35      965.36      8.40 o
   0  -2   3       24.67       34.99      1.14 o
   1  -2   3      486.41      451.68      3.99 o
   2  -2   3      761.98      779.88      5.53 o
   3  -2   3       28.41       36.53      1.32 o
   4  -2   3      475.66      488.63      5.18 o
   5  -2   3        4.30        7.01      0.97 o
   6  -2   3      286.38      278.66      5.94 o
   7  -2   3        4.33        5.76      2.43 o
   8  -2   3       11.64        6.51      3.10 o
   9  -2   3       18.59       18.28      4.03 o
  -9  -1   3        3.31       -3.10      3.10 o
  -8  -1   3        0.21       -1.92      3.41 o
  -7  -1   3       25.26       23.97      2.21 o
  -6  -1   3      217.98      221.35      4.11 o
  -5  -1   3       53.82       54.77      1.85 o
  -4  -1   3       44.13       51.30      1.25 o
  -3  -1   3     1299.17     1303.02      8.38 o
  -2  -1   3      139.01      168.21      1.74 o
  -1  -1   3     2538.90     2480.68     15.12 o
   0  -1   3       45.23       43.15      1.21 o
   1  -1   3     1408.67     1360.14      9.71 o
   2  -1   3        1.50        1.82      0.56 o
   3  -1   3       11.04       14.30      1.05 o
   4  -1   3        2.20        2.62      0.77 o
   5  -1   3      178.65      172.21      2.72 o
   6  -1   3       71.21       70.53      3.70 o
   7  -1   3       17.72       15.12      3.72 o
   8  -1   3        7.64        5.58      3.10 o
   9  -1   3        6.94       14.25      4.03 o
  -8   0   3       22.42       29.35      4.23 o
  -7   0   3        6.19        8.94      1.76 o
  -6   0   3      289.76      277.36      4.57 o
  -5   0   3       28.47       31.99      1.95 o
  -4   0   3        2.19        1.33      0.67 o
  -3   0   3      387.52      380.06      6.20 o
  -2   0   3    18388.02    18051.66    113.47 o
  -1   0   3     1051.78     1143.50      7.97 o
   0   0   3      987.84      892.39      8.20 o
   1   0   3      865.30      802.38      5.54 o
   2   0   3     1214.64     1267.19      8.90 o
   3   0   3      553.22      581.54      5.49 o
   4   0   3      219.40      248.25      3.73 o
   5   0   3       56.66       49.61      2.67 o
   6   0   3      192.89      192.22      5.73 o
   7   0   3       41.94       45.78      3.14 o
   8   0   3        1.83       -0.93      2.79 o
   9   0   3       16.02       24.17      4.65 o
  -9   1   3        0.14       -0.31      4.96 o
  -8   1   3        2.20        1.04      2.68 o
  -7   1   3        0.21        0.00      1.98 o
  -6   1   3      310.35      316.40      9.66 o
  -5   1   3        0.05       -0.84      1.55 o
  -4   1   3     1180.63     1156.33     16.32 o
  -3   1   3      698.70      731.75      5.67 o
  -2   1   3    30596.68    29739.81    194.77 o
  -1   1   3     1650.25     1631.89     10.26 o
   0   1   3      259.94      239.26      2.36 o
   1   1   3      266.51      248.66      2.55 o
   2   1   3     1923.68     1785.82     13.54 o
   3   1   3      307.57      295.90      3.66 o
   4   1   3       30.96       37.48      1.50 o
   5   1   3       27.28       25.73      1.85 o
   6   1   3        0.59        1.70      1.50 o
   7   1   3        4.97        7.73      2.08 o
   8   1   3       23.16       17.04      4.34 o
   9   1   3        2.43        4.03      4.03 o
  -9   2   3        1.22       -0.57      2.64 o
  -8   2   3       64.15       64.57      6.00 o
  -7   2   3        5.86        1.15      2.23 o
  -6   2   3      289.64      266.96      7.94 o
  -5   2   3      302.75      298.65     17.97 o
  -4   2   3      136.78      160.20      6.31 o
  -3   2   3     1594.90     1656.68     11.70 o
  -2   2   3     6914.98     7135.34     43.39 o
  -1   2   3     3194.89     3109.33     17.65 o
   0   2   3     1954.27     1765.98     11.11 o
   1   2   3      937.81      975.27      7.52 o
   2   2   3     1350.20     1302.75     10.03 o
   3   2   3      413.15      414.46      4.96 o
   4   2   3      208.29      214.77      4.02 o
   5   2   3        2.42        3.34      1.97 o
   6   2   3      301.75      291.65      6.86 o
   7   2   3        0.10        1.93      3.23 o
   8   2   3        4.84        6.20      3.72 o
  -9   3   3        0.33        1.28      2.69 o
  -8   3   3       20.94       16.46      3.95 o
  -7   3   3        2.62       -0.22      1.81 o
  -6   3   3      124.79      124.48      5.43 o
  -5   3   3      236.33      237.88      7.65 o
  -4   3   3     3307.01     3542.77     25.99 o
  -3   3   3      173.88      174.45      2.44 o
  -2   3   3       28.39       28.15      0.85 o
  -1   3   3      633.02      607.44      4.47 o
   0   3   3      133.28      134.18      1.92 o
   1   3   3        9.21        5.78      0.72 o
   2   3   3     2773.03     2803.71     19.29 o
   3   3   3      427.33      467.73      5.58 o
   4   3   3        0.31        0.18      0.92 o
   5   3   3       28.53       26.07      2.51 o
   6   3   3      109.78      107.46      6.80 o
   7   3   3       23.99       28.03      6.51 o
   8   3   3        0.47        2.17      3.72 o
 -10   4   3        0.28        4.96      5.58 o
  -9   4   3        6.41        3.50      2.85 o
  -8   4   3        2.96        0.17      2.32 o
  -7   4   3        5.60        6.33      2.73 o
  -6   4   3      117.97      106.31      9.14 o
  -5   4   3        1.97        2.47      0.85 o
  -4   4   3     1382.44     1406.46     10.67 o
  -3   4   3       20.83       17.16      0.83 o
  -2   4   3     1070.68     1028.25      8.57 o
  -1   4   3      679.46      684.64      5.80 o
   0   4   3     1401.52     1368.68      9.52 o
   1   4   3      161.10      164.81      3.12 o
   2   4   3      110.88      103.45      3.60 o
   3   4   3      264.12      297.93      4.85 o
   4   4   3       35.50       37.93      4.21 o
   5   4   3      239.86      225.77      6.96 o
   6   4   3        8.01        6.88      2.73 o
   7   4   3        5.78        7.27      4.18 o
   8   4   3        1.82       -3.72      3.72 o
 -10   5   3       10.93       11.18      7.59 o
  -9   5   3        0.79        0.84      2.82 o
  -8   5   3       20.58       17.47      3.93 o
  -7   5   3       23.30       26.94      5.58 o
  -6   5   3        4.32        1.25      1.11 o
  -5   5   3       13.47       11.51      0.97 o
  -4   5   3      738.71      711.40      6.89 o
  -3   5   3      107.43      112.97      1.89 o
  -2   5   3      253.68      247.17      2.95 o
  -1   5   3      614.30      573.25      6.27 o
   0   5   3      434.30      410.70      4.71 o
   1   5   3      674.97      667.69      6.80 o
   2   5   3      242.80      237.61      3.93 o
   3   5   3       89.84       89.64      3.08 o
   4   5   3      408.72      418.12      8.07 o
   5   5   3        0.16        0.65      1.82 o
   6   5   3        0.41        5.03      4.18 o
   7   5   3        8.85        5.58      2.90 o
   8   5   3        0.11       -4.03      4.03 o
 -10   6   3        2.96       -0.93      5.27 o
  -9   6   3        0.76        4.36      2.79 o
  -8   6   3       10.70        6.03      3.04 o
  -7   6   3       69.17       62.52      3.33 o
  -6   6   3       71.69       74.79      4.44 o
  -5   6   3        2.28        0.82      0.78 o
  -4   6   3       73.69       71.17      1.69 o
  -3   6   3      332.35      357.28      4.16 o
  -2   6   3      175.90      164.71      2.76 o
  -1   6   3     1535.20     1550.68     15.22 o
   0   6   3      397.94      373.33      5.09 o
   1   6   3      496.66      493.65      6.25 o
   2   6   3        1.61        3.16      1.01 o
   3   6   3        3.71        1.65      1.65 o
   4   6   3      254.67      245.01      6.35 o
   5   6   3        1.09       -2.24      2.24 o
   6   6   3       10.27        9.91      3.17 o
   7   6   3        3.14        3.63      3.87 o
 -10   7   3        2.35       11.46      5.58 o
  -9   7   3       23.35       31.36     10.07 o
  -8   7   3        1.76        0.45      3.76 o
  -7   7   3       56.51       58.60      4.01 o
  -6   7   3        2.23        2.32      1.19 o
  -5   7   3      420.50      410.11      5.41 o
  -4   7   3        0.17       -0.71      0.71 o
  -3   7   3       21.97       15.38      1.24 o
  -2   7   3        3.71        6.76      0.97 o
  -1   7   3      100.29       85.76      2.36 o
   0   7   3       83.24       87.67      2.41 o
   1   7   3       78.38       74.25      2.93 o
   2   7   3      153.21      150.33      4.93 o
   3   7   3       29.54       27.55      2.65 o
   4   7   3       72.48       80.99      4.85 o
   5   7   3       32.01       29.41      4.27 o
   6   7   3        5.63        2.46      3.04 o
   7   7   3        0.72        3.72      4.96 o
  -9   8   3        0.68        1.86      3.27 o
  -8   8   3        5.73        3.97      2.17 o
  -7   8   3        5.22        6.06      1.53 o
  -6   8   3       17.33       17.03      1.96 o
  -5   8   3       57.34       66.24      2.40 o
  -4   8   3      272.56      277.05      4.75 o
  -3   8   3       96.70       91.47      3.42 o
  -2   8   3        6.84        5.90      1.11 o
  -1   8   3        8.99        8.41      1.20 o
   0   8   3      170.23      180.04      3.58 o
   1   8   3      114.05      101.83      4.44 o
   2   8   3      128.01      119.99      4.14 o
   3   8   3       65.14       58.78      5.05 o
   4   8   3       13.85       13.72      3.49 o
   5   8   3        3.24        1.70      2.85 o
   6   8   3        1.10       -0.12      3.26 o
  -9   9   3        0.46        2.13      3.10 o
  -8   9   3       29.98       27.89      3.37 o
  -7   9   3        0.41       -0.22      1.45 o
  -6   9   3        0.13       -0.23      1.41 o
  -5   9   3      126.51      126.26      4.39 o
  -4   9   3       36.97       38.38      2.22 o
  -3   9   3       27.08       25.48      1.95 o
  -2   9   3       20.67       21.29      2.17 o
  -1   9   3        7.96        5.74      1.24 o
   0   9   3       42.52       41.11      2.56 o
   1   9   3      727.39      694.20     14.95 o
   2   9   3       44.30       44.40      3.93 o
   3   9   3        0.66        1.58      1.93 o
   4   9   3        4.26        4.24      3.35 o
   5   9   3        0.06       -1.01      3.17 o
   6   9   3        4.44        1.55      5.27 o
  -9  10   3        1.84        0.62      4.34 o
  -8  10   3        5.81       12.79      3.66 o
  -7  10   3       19.23       20.72      2.88 o
  -6  10   3       74.31       74.60      4.38 o
  -5  10   3       34.39       35.82      2.93 o
  -4  10   3        0.02       -0.10      1.57 o
  -3  10   3      198.94      195.17      5.53 o
  -2  10   3      149.28      162.67      4.18 o
  -1  10   3        3.62        2.96      1.50 o
   0  10   3       10.49        6.82      1.92 o
   1  10   3       53.95       59.02      6.53 o
   2  10   3        0.17        0.15      2.25 o
   3  10   3        1.91        1.53      2.45 o
   4  10   3        0.72        1.51      3.39 o
   5  10   3        5.25       10.22      6.20 o
  -9  11   3        0.51       -3.10      4.65 o
  -8  11   3        8.14        9.13      3.94 o
  -7  11   3       14.17       16.20      3.04 o
  -6  11   3       58.73       58.98      4.28 o
  -5  11   3      171.44      188.00      6.83 o
  -4  11   3       28.09       30.17      3.46 o
  -3  11   3       79.63       80.35      4.10 o
  -2  11   3      131.07      133.94      6.13 o
  -1  11   3       37.47       41.84      2.91 o
   0  11   3       91.59       96.18      4.83 o
   1  11   3        0.05        0.87      2.33 o
   2  11   3       48.11       62.08      5.23 o
   3  11   3       14.34       14.59      8.68 o
   4  11   3        0.11       -1.83      3.57 o
   5  11   3        1.54        8.37      7.13 o
  -8  12   3        1.57        9.60      5.58 o
  -7  12   3       10.06       10.68      3.11 o
  -6  12   3        7.23        4.08      2.52 o
  -5  12   3        6.24        1.99      2.55 o
  -4  12   3      124.62      124.14      6.13 o
  -3  12   3       45.81       42.79      3.55 o
  -2  12   3        7.77        9.56      2.34 o
  -1  12   3        0.04       -0.71      1.73 o
   0  12   3       22.20       13.50      2.92 o
   1  12   3        0.23        3.07      3.43 o
   2  12   3        0.37       -2.68      2.80 o
   3  12   3       19.42       12.27      4.71 o
   4  12   3        0.01       -3.10      6.51 o
  -8  13   3        2.34       -2.17      4.96 o
  -7  13   3        0.02        0.38      3.00 o
  -6  13   3        2.71        3.05      3.01 o
  -5  13   3        0.26       -0.28      2.72 o
  -4  13   3        5.06        2.91      3.62 o
  -3  13   3        4.29        3.60      2.73 o
  -2  13   3       36.70       33.49      4.88 o
  -1  13   3        1.83        4.33      2.91 o
   0  13   3        9.99        7.62      3.03 o
   1  13   3        3.27        3.68      3.28 o
   2  13   3        2.85        4.21      7.26 o
   3  13   3        0.16       -5.58      6.82 o
  -7  14   3        3.11       -1.86      5.58 o
  -6  14   3       36.12       28.98      4.45 o
  -5  14   3        0.84       -1.28      2.82 o
  -4  14   3       11.34       10.44      4.36 o
  -3  14   3       10.62        4.52      3.07 o
  -2  14   3        4.23        2.81      3.32 o
  -1  14   3       37.19       35.86      5.00 o
   0  14   3        0.24       -3.87      3.94 o
   1  14   3       11.54        9.18      5.24 o
   2  14   3       17.88       17.97      8.98 o
  -6  15   3        2.31       -5.89      5.89 o
  -5  15   3        0.02        1.25      4.27 o
  -4  15   3        7.82        5.26      3.52 o
  -3  15   3       20.62       10.53      5.89 o
  -2  15   3       10.19        0.10      4.49 o
  -1  15   3        4.15        2.26      4.94 o
   0  15   3        0.16       -2.17      4.58 o
   1  15   3        3.68       11.46      8.37 o
  -4  16   3        5.87        2.79      7.44 o
  -3  16   3       11.95        6.51      8.06 o
  -2  16   3        0.16       -2.48      7.13 o
  -1  16   3        0.01       -0.93      7.44 o
   0 -16   4        9.09       10.22      7.75 o
   1 -16   4        3.04       -3.25      9.45 o
   2 -16   4        0.20       -0.93      7.75 o
   3 -16   4        2.24       -1.24      7.44 o
   4 -16   4        0.00       -1.24      7.75 o
  -2 -15   4        0.70       -4.75      5.80 o
  -1 -15   4        5.25       -3.22      4.68 o
   0 -15   4        0.31       -1.54      4.49 o
   1 -15   4       10.38        3.19      4.26 o
   2 -15   4        0.02        0.18      4.54 o
   3 -15   4        8.82       10.29      4.84 o
   4 -15   4        7.20        5.99      5.28 o
   5 -15   4        4.18       -0.10      5.14 o
   6 -15   4        0.02       -0.93      6.82 o
  -3 -14   4        4.18       -5.58      8.06 o
  -2 -14   4       22.44       19.70      4.81 o
  -1 -14   4        0.08       -0.55      3.41 o
   0 -14   4        0.54       -3.13      3.13 o
   1 -14   4        0.58       -0.56      3.32 o
   2 -14   4        2.55        2.59      3.32 o
   3 -14   4        1.13        0.50      3.19 o
   4 -14   4       54.47       59.79      5.78 o
   5 -14   4        0.27       -0.73      3.46 o
   6 -14   4       23.54       23.58      8.92 o
  -4 -13   4        0.85       -7.44      7.44 o
  -3 -13   4        3.16       -2.39      4.24 o
  -2 -13   4        0.99        3.92      5.65 o
  -1 -13   4        5.41        3.00      5.60 o
   0 -13   4      116.29      135.41     12.03 o
   1 -13   4       46.38       40.71      4.87 o
   2 -13   4        1.21        2.98      2.55 o
   3 -13   4        0.05        0.43      3.03 o
   4 -13   4       19.39        6.58      4.05 o
   5 -13   4        2.03       -2.39      3.57 o
   6 -13   4        0.48       -4.18      4.18 o
   7 -13   4       13.62       13.38      4.58 o
  -5 -12   4        1.10       -4.03      7.44 o
  -4 -12   4        2.74        4.97      6.97 o
  -3 -12   4        1.43        0.19      2.52 o
  -2 -12   4       26.64       29.67      4.55 o
  -1 -12   4       20.09       20.72      3.32 o
   0 -12   4      158.88      163.22      6.54 o
   1 -12   4       40.93       34.36      3.21 o
   2 -12   4       66.73       58.09      5.73 o
   3 -12   4        0.00       -0.34      2.65 o
   4 -12   4       33.01       22.05      4.71 o
   5 -12   4       14.07        9.34      6.97 o
   6 -12   4       13.78       13.32      4.16 o
   7 -12   4       16.52       32.59      8.98 o
  -6 -11   4        0.10       -6.82      6.82 o
  -5 -11   4        0.09       -2.10      4.01 o
  -4 -11   4        3.23        4.99      3.04 o
  -3 -11   4        0.77       -0.41      2.20 o
  -2 -11   4        0.86        1.30      2.23 o
  -1 -11   4       93.92       96.64      5.05 o
   0 -11   4      432.25      443.47      7.46 o
   1 -11   4        0.11        1.94      2.29 o
   2 -11   4      692.86      740.66     14.65 o
   3 -11   4      268.93      282.19      8.63 o
   4 -11   4       68.76       78.37      6.35 o
   5 -11   4        6.95        4.31      3.39 o
   6 -11   4        1.18        1.24      3.04 o
   7 -11   4       28.09       24.46      5.11 o
   8 -11   4        1.33       -3.41      4.96 o
  -6 -10   4       29.87       40.28      9.60 o
  -5 -10   4        2.62       -2.87      3.61 o
  -4 -10   4        0.14       -0.04      3.30 o
  -3 -10   4       87.03       77.79      4.56 o
  -2 -10   4        0.08       -0.12      1.80 o
  -1 -10   4       50.29       49.06      3.34 o
   0 -10   4      143.90      148.14      5.59 o
   1 -10   4       88.00       84.74      3.89 o
   2 -10   4       13.61       16.58      2.35 o
   3 -10   4      123.33      139.00      5.96 o
   4 -10   4       16.56       12.13      3.48 o
   5 -10   4       89.96      104.18     15.96 o
   6 -10   4       20.79       22.75      4.05 o
   7 -10   4       16.00        5.97      3.35 o
   8 -10   4       11.13        8.68      5.58 o
  -7  -9   4        6.40        5.89      6.82 o
  -6  -9   4       15.18       15.55      4.49 o
  -5  -9   4        0.07        1.12      2.41 o
  -4  -9   4        9.29        9.14      2.74 o
  -3  -9   4       43.59       43.58      3.50 o
  -2  -9   4      143.50      148.72      4.46 o
  -1  -9   4      256.07      263.67      4.75 o
   0  -9   4      726.43      755.64      9.94 o
   1  -9   4       55.54       57.19      3.18 o
   2  -9   4       14.62       14.93      2.06 o
   3  -9   4      162.61      151.98      4.67 o
   4  -9   4       23.05       25.88      3.04 o
   5  -9   4       11.23       13.78      3.39 o
   6  -9   4        0.48        2.65      2.82 o
   7  -9   4       45.20       45.27      4.54 o
   8  -9   4        6.57        6.82      5.27 o
  -7  -8   4        8.70        4.51      6.51 o
  -6  -8   4        0.04       -1.32      3.17 o
  -5  -8   4       32.57       30.79      3.50 o
  -4  -8   4       20.87       23.39      2.74 o
  -3  -8   4        7.97        6.04      1.91 o
  -2  -8   4      115.41      110.10      3.70 o
  -1  -8   4        0.54        0.64      1.08 o
   0  -8   4      104.70      112.57      3.58 o
   1  -8   4       15.34       15.15      1.98 o
   2  -8   4        5.44        4.00      1.34 o
   3  -8   4        1.77       -0.09      1.47 o
   4  -8   4       25.21       24.35      2.47 o
   5  -8   4      390.03      413.34     11.17 o
   6  -8   4      191.55      187.28      7.41 o
   7  -8   4       20.11       21.66      3.42 o
   8  -8   4        0.68        4.96      4.34 o
   9  -8   4        4.98        6.82      4.65 o
  -8  -7   4        4.82        3.83      3.93 o
  -7  -7   4       43.05       47.14      5.34 o
  -6  -7   4       43.69       41.88      4.93 o
  -5  -7   4       60.24       68.53      4.19 o
  -4  -7   4        8.89        6.34      1.85 o
  -3  -7   4       42.29       46.51      2.19 o
  -2  -7   4      413.01      410.68      6.42 o
  -1  -7   4       21.75       25.43      2.12 o
   0  -7   4       54.78       56.98      2.68 o
   1  -7   4      130.39      145.60      8.43 o
   2  -7   4       36.02       37.65      2.13 o
   3  -7   4      141.51      151.22      4.50 o
   4  -7   4        0.17        1.22      1.49 o
   5  -7   4       25.29       29.79      2.98 o
   6  -7   4       32.84       26.46      3.48 o
   7  -7   4       45.39       37.24      5.89 o
   8  -7   4       37.82       43.99      6.20 o
   9  -7   4        6.38        9.91      4.34 o
  -8  -6   4        0.23       -2.19      5.11 o
  -7  -6   4        0.13       -2.34      2.82 o
  -6  -6   4       79.25       85.57      5.78 o
  -5  -6   4      210.47      218.78      6.48 o
  -4  -6   4        1.05       -0.08      1.19 o
  -3  -6   4      302.57      308.68      4.74 o
  -2  -6   4      744.91      750.39      8.84 o
  -1  -6   4     1353.10     1357.48     13.21 o
   0  -6   4       30.20       30.21      1.85 o
   1  -6   4       14.18       24.94      1.61 o
   2  -6   4       73.46       73.26      2.20 o
   3  -6   4       42.74       49.37      2.10 o
   4  -6   4       14.05       19.20      1.68 o
   5  -6   4        9.37        7.40      2.13 o
   6  -6   4       18.51       15.24      3.25 o
   7  -6   4       46.28       41.21      5.58 o
   8  -6   4        9.47        7.13      4.03 o
   9  -6   4       24.68       22.62      4.65 o
  -8  -5   4        0.90       -1.26      2.75 o
  -7  -5   4        8.87        3.56      3.87 o
  -6  -5   4        0.23       -2.07      2.07 o
  -5  -5   4        0.54       -1.11      1.11 o
  -4  -5   4       10.62       14.96      1.48 o
  -3  -5   4      292.05      302.58      4.10 o
  -2  -5   4      310.26      309.60      4.57 o
  -1  -5   4        3.88        7.09      1.12 o
   0  -5   4        1.27        4.33      1.23 o
   1  -5   4      319.38      335.36      4.29 o
   2  -5   4       51.14       50.71      3.05 o
   3  -5   4        8.33        6.68      1.16 o
   4  -5   4       23.84       24.06      1.84 o
   5  -5   4       20.71       21.99      3.41 o
   6  -5   4        3.27        4.34      2.41 o
   7  -5   4        0.08        4.65      3.41 o
   8  -5   4        0.72        3.41      3.41 o
   9  -5   4       12.35       18.90      4.34 o
  -9  -4   4        0.14       -4.34      4.34 o
  -8  -4   4       10.24        4.03      4.34 o
  -7  -4   4        5.10        6.60      2.51 o
  -6  -4   4       52.26       61.76      4.15 o
  -5  -4   4      115.64      121.21      2.77 o
  -4  -4   4       21.88       22.17      1.50 o
  -3  -4   4      729.93      756.98      6.97 o
  -2  -4   4      160.52      161.51      2.88 o
  -1  -4   4        5.76        3.65      1.00 o
   0  -4   4      536.35      569.21      5.67 o
   1  -4   4      565.32      484.63      5.91 o
   2  -4   4      766.09      776.02      6.77 o
   3  -4   4      229.59      215.42      3.34 o
   4  -4   4      497.02      560.27      7.38 o
   5  -4   4       10.80       11.55      1.91 o
   6  -4   4      267.91      278.93      7.06 o
   7  -4   4       85.13       94.79     13.48 o
   8  -4   4        0.07        0.93      2.79 o
   9  -4   4       18.61       18.90      4.03 o
  -9  -3   4        2.27       -1.24      4.65 o
  -8  -3   4       36.73       48.64      6.51 o
  -7  -3   4        0.44        1.07      1.94 o
  -6  -3   4        0.15       -0.79      1.16 o
  -5  -3   4      150.32      152.23      3.15 o
  -4  -3   4       97.95       87.82      1.99 o
  -3  -3   4     2760.79     2833.32     20.75 o
  -2  -3   4       63.11       64.02      3.06 o
  -1  -3   4      907.69      893.18      8.04 o
   0  -3   4       15.21       16.57      1.07 o
   1  -3   4       61.13       63.47      1.73 o
   2  -3   4      272.77      248.43      3.15 o
   3  -3   4        6.39        5.62      1.06 o
   4  -3   4        9.64        9.51      1.04 o
   5  -3   4      207.12      222.52      4.77 o
   6  -3   4      350.82      333.47      7.00 o
   7  -3   4       19.60       13.66      3.05 o
   8  -3   4        0.19        0.62      2.79 o
   9  -3   4        1.71        7.75      3.41 o
  -9  -2   4       28.65       18.28      5.27 o
  -8  -2   4        7.90        0.31      3.41 o
  -7  -2   4      137.74      133.01      3.77 o
  -6  -2   4       34.78       37.20      1.96 o
  -5  -2   4      205.63      211.68      2.95 o
  -4  -2   4        3.54        6.70      0.78 o
  -3  -2   4     2003.24     1952.54     12.10 o
  -2  -2   4      130.36      129.91      1.95 o
  -1  -2   4      152.48      127.54      2.02 o
   0  -2   4     2175.56     1933.02     13.87 o
   1  -2   4       32.59       32.30      1.41 o
   2  -2   4     2577.99     2573.11     17.37 o
   3  -2   4       35.36       36.05      1.54 o
   4  -2   4      514.33      543.90      5.82 o
   5  -2   4      138.59      129.48      4.59 o
   6  -2   4       22.18       27.32      2.64 o
   7  -2   4        0.16       -0.04      1.79 o
   8  -2   4       28.28       25.41      4.03 o
   9  -2   4       10.44        8.98      3.72 o
  -9  -1   4        0.93       -3.72      3.72 o
  -8  -1   4        3.53        1.44      2.38 o
  -7  -1   4        5.65        4.65      1.72 o
  -6  -1   4        0.03       -0.25      0.97 o
  -5  -1   4       20.74       25.35      1.46 o
  -4  -1   4      401.77      444.43      4.23 o
  -3  -1   4      937.93     1008.68      7.27 o
  -2  -1   4      169.89      141.51      1.87 o
  -1  -1   4     4763.73     4407.93     29.67 o
   0  -1   4     3691.77     3481.75     32.42 o
   1  -1   4      705.32      746.59      8.26 o
   2  -1   4        6.25        9.94      0.93 o
   3  -1   4      413.03      461.73      4.56 o
   4  -1   4        0.11       -0.71      0.71 o
   5  -1   4      674.12      679.81      7.41 o
   6  -1   4       77.99       72.40      3.05 o
   7  -1   4        6.86        3.91      2.16 o
   8  -1   4       13.59       12.70      3.72 o
   9  -1   4        0.23        0.93      3.41 o
  -9   0   4        1.85       -1.24      4.34 o
  -8   0   4       40.83       29.56      6.04 o
  -7   0   4       76.86       69.19      3.19 o
  -6   0   4      377.96      365.04      5.56 o
  -5   0   4       58.17       59.40      1.64 o
  -4   0   4      786.42      741.04      8.91 o
  -3   0   4        6.51       10.06      0.71 o
  -2   0   4      470.18      538.58      4.26 o
  -1   0   4     1237.36     1110.62      8.06 o
   0   0   4     4162.61     3817.53     31.88 o
   1   0   4      108.49      122.61      1.96 o
   2   0   4     3577.12     3703.87     24.62 o
   3   0   4       48.86       64.44      1.59 o
   4   0   4        2.72        2.97      0.86 o
   5   0   4      779.78      776.89     10.55 o
   6   0   4       16.44       25.35      2.50 o
   7   0   4       13.89       12.34      2.28 o
   8   0   4        0.32        1.24      3.10 o
   9   0   4        1.88        0.31      3.72 o
  -9   1   4       10.39       15.80      6.20 o
  -8   1   4       15.65       13.59      3.48 o
  -7   1   4       66.60       67.58      4.53 o
  -6   1   4       52.29       50.75      3.70 o
  -5   1   4        0.44        1.88      1.00 o
  -4   1   4     1983.15     2092.61     15.42 o
  -3   1   4      708.30      781.42      6.56 o
  -2   1   4      407.89      467.37      4.14 o
  -1   1   4       66.95       62.19      1.75 o
   0   1   4     4554.55     4230.57     25.08 o
   1   1   4        6.71       13.17      0.58 o
   2   1   4      557.22      498.39      5.36 o
   3   1   4       44.92       53.87      1.76 o
   4   1   4      717.74      709.56      8.20 o
   5   1   4        6.30        9.09      1.85 o
   6   1   4       24.19       29.07      2.93 o
   7   1   4        0.55        1.60      2.20 o
   8   1   4        0.01        4.34      3.41 o
 -10   2   4        0.45       -4.96      4.96 o
  -9   2   4       12.66       15.09      3.36 o
  -8   2   4        9.02       14.62      3.83 o
  -7   2   4        0.04        0.62      2.08 o
  -6   2   4        1.17       -0.93      1.72 o
  -5   2   4        0.57        0.99      2.06 o
  -4   2   4      159.00      166.44      2.38 o
  -3   2   4     1210.59     1271.48     10.43 o
  -2   2   4      223.40      219.48      3.28 o
  -1   2   4       18.79       14.91      0.70 o
   0   2   4      188.42      180.15      2.02 o
   1   2   4      676.96      713.80      5.90 o
   2   2   4       78.84      118.23      3.35 o
   3   2   4       30.98       40.68      1.85 o
   4   2   4      510.48      469.36      6.49 o
   5   2   4       81.86       83.01      4.06 o
   6   2   4        2.98        5.81      2.01 o
   7   2   4       15.10       23.87      3.51 o
   8   2   4        0.12        0.00      3.41 o
 -10   3   4        2.49        4.34      5.89 o
  -9   3   4       15.25       19.50      3.69 o
  -8   3   4       11.05        6.98      3.47 o
  -7   3   4        0.05       -0.36      1.78 o
  -6   3   4        4.84        2.42      2.75 o
  -5   3   4       78.89       83.40      2.62 o
  -4   3   4      149.23      149.58      2.24 o
  -3   3   4       39.01       44.26      1.43 o
  -2   3   4      219.45      172.15      2.32 o
  -1   3   4      608.50      601.64      5.28 o
   0   3   4     1402.27     1399.84     10.22 o
   1   3   4        0.40       -0.62      0.62 o
   2   3   4      341.36      316.39      3.77 o
   3   3   4        9.67        4.85      1.13 o
   4   3   4      663.20      649.96      9.05 o
   5   3   4        8.14        3.86      1.69 o
   6   3   4        3.97        7.09      2.15 o
   7   3   4        0.00       -0.62      2.23 o
   8   3   4        3.23        2.79      4.34 o
 -10   4   4        0.13        9.29      4.16 o
  -9   4   4       17.28       15.83      3.60 o
  -8   4   4       73.11       67.62      5.24 o
  -7   4   4       21.32       21.27      3.87 o
  -6   4   4       27.51       23.12      2.60 o
  -5   4   4       64.18       62.50      1.73 o
  -4   4   4      916.63      905.68      7.93 o
  -3   4   4      597.12      553.83      4.68 o
  -2   4   4     1037.82     1005.14      7.86 o
  -1   4   4      215.14      226.33      3.03 o
   0   4   4       20.12       33.41      2.58 o
   1   4   4     1645.57     1724.82     14.99 o
   2   4   4        0.02        0.50      0.82 o
   3   4   4       95.56      103.34      3.01 o
   4   4   4        8.15       10.45      1.96 o
   5   4   4       22.05       19.88      2.88 o
   6   4   4       22.90       17.31      3.29 o
   7   4   4        1.03        0.89      2.68 o
   8   4   4        0.59        0.62      4.03 o
 -10   5   4       60.14       57.67      8.83 o
  -9   5   4        1.27        2.34      2.83 o
  -8   5   4        9.68        9.23      2.85 o
  -7   5   4        1.71        2.17      2.41 o
  -6   5   4      327.03      312.68      6.25 o
  -5   5   4       60.45       56.26      1.63 o
  -4   5   4      525.31      501.96      4.91 o
  -3   5   4      102.84      109.52      2.24 o
  -2   5   4      104.52      118.39      2.28 o
  -1   5   4        0.87        0.07      0.74 o
   0   5   4      622.67      656.81      8.05 o
   1   5   4        0.60        1.45      0.88 o
   2   5   4       69.44       63.43      2.57 o
   3   5   4        0.00        1.27      1.25 o
   4   5   4       10.94        9.86      2.19 o
   5   5   4       30.78       32.31      4.84 o
   6   5   4        5.27        6.58      5.58 o
   7   5   4        1.72        2.87      3.13 o
 -10   6   4        3.77        1.55      5.27 o
  -9   6   4        8.79        4.51      3.07 o
  -8   6   4        1.33        3.61      2.79 o
  -7   6   4       36.15       35.84      2.69 o
  -6   6   4       39.57       36.41      2.14 o
  -5   6   4       82.25       83.89      2.28 o
  -4   6   4       21.03       20.46      1.26 o
  -3   6   4      172.05      160.05      2.92 o
  -2   6   4       87.51       67.56      2.03 o
  -1   6   4       20.27       15.45      1.45 o
   0   6   4       20.43       10.28      1.39 o
   1   6   4       10.93       13.20      1.57 o
   2   6   4      419.02      414.30      6.88 o
   3   6   4       45.33       47.81      3.12 o
   4   6   4       31.85       25.42      2.79 o
   5   6   4        0.04        1.74      2.79 o
   6   6   4        0.53       -2.73      2.73 o
   7   6   4        2.87        6.53      8.06 o
 -10   7   4        6.51       10.84      5.89 o
  -9   7   4        0.45       -0.33      3.13 o
  -8   7   4       11.00       10.42      3.04 o
  -7   7   4        4.68        6.89      1.82 o
  -6   7   4        1.94        3.34      1.35 o
  -5   7   4      354.85      355.88      5.13 o
  -4   7   4        9.27        7.96      1.07 o
  -3   7   4       77.75       76.80      2.26 o
  -2   7   4      398.24      408.69      5.72 o
  -1   7   4        1.56        4.13      1.03 o
   0   7   4      463.13      487.33      8.43 o
   1   7   4        0.59       -0.47      1.14 o
   2   7   4       33.84       31.96      2.42 o
   3   7   4      129.96      147.26      5.44 o
   4   7   4       13.88        7.16      2.49 o
   5   7   4        0.01       -0.84      2.51 o
   6   7   4        1.86        6.28      3.57 o
   7   7   4       11.21       20.76      6.82 o
  -9   8   4        0.02       -0.60      2.30 o
  -8   8   4        0.04        1.30      1.98 o
  -7   8   4      109.37       99.43      3.71 o
  -6   8   4        4.18        3.81      1.49 o
  -5   8   4       29.67       29.70      2.06 o
  -4   8   4        4.99        2.73      1.08 o
  -3   8   4      199.03      200.03      4.08 o
  -2   8   4       67.73       74.21      3.33 o
  -1   8   4      153.14      146.46      3.49 o
   0   8   4       36.97       43.91      2.59 o
   1   8   4       48.71       55.29      3.02 o
   2   8   4       45.31       38.38      3.78 o
   3   8   4       24.97       20.89      2.69 o
   4   8   4        1.76        0.62      2.63 o
   5   8   4        0.77       -1.81      2.73 o
   6   8   4        4.07        2.17      4.96 o
  -9   9   4       10.65        8.70      3.35 o
  -8   9   4        1.82        4.01      2.41 o
  -7   9   4       22.93       18.24      3.94 o
  -6   9   4        5.25        4.11      2.33 o
  -5   9   4      278.26      298.45      6.54 o
  -4   9   4       41.20       38.12      2.85 o
  -3   9   4      469.61      493.26      8.21 o
  -2   9   4        1.33        3.30      1.42 o
  -1   9   4      184.22      186.41      4.24 o
   0   9   4        2.37       -0.54      1.62 o
   1   9   4        0.04        2.15      1.89 o
   2   9   4       55.36       57.94      5.48 o
   3   9   4        8.62       11.06      2.97 o
   4   9   4       25.25       22.36      4.49 o
   5   9   4        1.08        1.21      3.39 o
   6   9   4        1.81        6.82      5.89 o
  -9  10   4        3.98       -0.94      3.17 o
  -8  10   4        1.51       -0.78      2.17 o
  -7  10   4        0.01        2.40      2.09 o
  -6  10   4       12.77       12.36      2.26 o
  -5  10   4        0.00       -1.05      1.81 o
  -4  10   4        1.86        3.00      1.85 o
  -3  10   4      231.68      229.20      6.12 o
  -2  10   4       77.58       69.14      3.25 o
  -1  10   4       38.42       36.41      2.62 o
   0  10   4        0.09        1.23      1.89 o
   1  10   4       14.14       11.05      2.46 o
   2  10   4        8.61       12.36      2.90 o
   3  10   4        5.16        6.02      2.97 o
   4  10   4       10.11        5.90      3.79 o
   5  10   4        0.11       -0.93      5.58 o
  -9  11   4        0.41       -1.55      4.65 o
  -8  11   4        1.03       -3.02      3.04 o
  -7  11   4       56.27       62.42      4.79 o
  -6  11   4        0.15        0.53      2.20 o
  -5  11   4       67.27       71.31      4.61 o
  -4  11   4       18.37       24.85      3.28 o
  -3  11   4      284.67      309.14     10.09 o
  -2  11   4        3.02        1.60      1.83 o
  -1  11   4      113.46      111.41      4.97 o
   0  11   4       22.58       10.55      3.23 o
   1  11   4       16.41       10.31      3.09 o
   2  11   4       18.41       23.90      4.46 o
   3  11   4        9.82        2.41      3.71 o
   4  11   4        0.05       -4.96      4.96 o
  -8  12   4        0.04        0.31      4.65 o
  -7  12   4       25.47       25.01      3.63 o
  -6  12   4       12.84       11.73      3.03 o
  -5  12   4       56.18       58.32      4.68 o
  -4  12   4       41.50       44.01      9.20 o
  -3  12   4        7.22        9.09      2.44 o
  -2  12   4       15.91       14.85      2.65 o
  -1  12   4        0.61        4.38      2.07 o
   0  12   4       19.48       22.58      3.38 o
   1  12   4        8.69        4.43      3.12 o
   2  12   4       17.54       19.32      5.67 o
   3  12   4        7.19       10.92      4.71 o
   4  12   4       27.83       34.39      9.60 o
  -8  13   4       12.61        1.55      5.58 o
  -7  13   4        0.75        0.74      5.89 o
  -6  13   4       89.37       87.22      5.80 o
  -5  13   4        2.88        2.87      2.92 o
  -4  13   4        4.31        3.55      2.76 o
  -3  13   4      121.23      120.45      6.26 o
  -2  13   4       21.63       19.88      3.35 o
  -1  13   4        2.78        4.15      3.16 o
   0  13   4        3.05        4.09      3.45 o
   1  13   4       12.93       27.02      4.67 o
   2  13   4        3.50        4.63      4.38 o
   3  13   4        7.00       11.46      8.06 o
  -7  14   4       33.31       28.81      8.06 o
  -6  14   4        4.47       -1.40      3.10 o
  -5  14   4       27.79       30.39      5.25 o
  -4  14   4        0.66        1.95      2.96 o
  -3  14   4        3.61        3.89      3.62 o
  -2  14   4        2.94        0.58      3.21 o
  -1  14   4        5.13        2.07      3.58 o
   0  14   4        9.86        4.34      4.38 o
   1  14   4        4.59        6.20      6.51 o
   2  14   4        4.53        0.62      7.44 o
  -6  15   4        9.37        3.10      6.82 o
  -5  15   4        8.17        2.38      4.37 o
  -4  15   4        2.57        1.26      4.09 o
  -3  15   4        0.06       -4.05      4.05 o
  -2  15   4        0.01       -4.34      4.34 o
  -1  15   4        4.10        3.10      4.11 o
   0  15   4        0.26       -0.56      4.90 o
  -4  16   4        3.98        0.00      7.75 o
  -3  16   4        0.38       -3.72      7.13 o
  -2  16   4        3.70       -4.96      7.75 o
   0 -16   5       23.57       20.14      8.98 o
   1 -16   5       24.73       31.50      7.19 o
   2 -16   5       28.96       23.24      9.60 o
   3 -16   5        0.30       -2.17      8.06 o
   4 -16   5        0.01       -4.65      7.44 o
  -2 -15   5        5.46       -1.86      9.29 o
  -1 -15   5        0.54        0.04      5.02 o
   0 -15   5       48.83       38.11      7.13 o
   1 -15   5       20.07       21.32      5.03 o
   2 -15   5        0.08        3.49      4.62 o
   3 -15   5        0.79       -4.17      4.17 o
   4 -15   5        2.21        8.52      5.48 o
   5 -15   5        5.42       -2.96      5.12 o
  -3 -14   5        6.05        6.20      8.98 o
  -2 -14   5        1.38        1.49      4.15 o
  -1 -14   5        5.25        0.38      3.58 o
   0 -14   5       38.04       28.52      4.86 o
   1 -14   5       12.23        9.14      4.04 o
   2 -14   5       28.65       45.58      5.32 o
   3 -14   5       10.67       10.20      3.81 o
   4 -14   5        1.30       -3.18      4.01 o
   5 -14   5        1.86        1.08      4.37 o
   6 -14   5        1.54       -3.72      6.51 o
  -4 -13   5        2.95       -8.06      8.06 o
  -3 -13   5       12.11       16.05     11.93 o
  -2 -13   5        6.41       12.03      4.51 o
  -1 -13   5        3.81        6.96      3.51 o
   0 -13   5       81.08       83.14      5.53 o
   1 -13   5       17.80       14.44      3.87 o
   2 -13   5        1.03        3.49      2.57 o
   3 -13   5       14.89       13.54      4.54 o
   4 -13   5        0.37       -2.38      3.39 o
   5 -13   5        4.58        3.90      4.01 o
   6 -13   5       10.56        5.41      4.23 o
   7 -13   5       12.32        8.91      4.54 o
  -5 -12   5        0.09        4.34      8.37 o
  -4 -12   5        1.59       -0.83      4.01 o
  -3 -12   5        2.58       -0.42      3.18 o
  -2 -12   5        1.12       -0.39      3.01 o
  -1 -12   5        0.06       -2.38      2.38 o
   0 -12   5       38.62       40.11      4.14 o
   1 -12   5        7.77        5.38      5.38 o
   2 -12   5       42.01       50.90      4.89 o
   3 -12   5       19.36       13.96      3.50 o
   4 -12   5        0.00        1.18      3.26 o
   5 -12   5        0.00       -3.51      3.51 o
   6 -12   5        1.34       -0.87      3.61 o
   7 -12   5        6.52        7.02      4.05 o
  -6 -11   5        8.14        0.00      8.06 o
  -5 -11   5       15.02       10.43      5.02 o
  -4 -11   5        0.00       -3.11      3.11 o
  -3 -11   5       24.11       20.68      3.67 o
  -2 -11   5        9.82        5.09      2.37 o
  -1 -11   5        0.38       -2.16      3.69 o
   0 -11   5       93.13      110.24      4.45 o
   1 -11   5        3.54        1.95      2.26 o
   2 -11   5      237.14      262.39      7.71 o
   3 -11   5        6.48        6.30      2.77 o
   4 -11   5        0.34       -1.11      3.04 o
   5 -11   5        4.47        5.27      4.65 o
   6 -11   5        3.66        4.06      3.71 o
   7 -11   5        4.39        4.15      3.65 o
   8 -11   5       10.95       16.42      6.51 o
  -6 -10   5        2.30       -3.72      3.72 o
  -5 -10   5        1.27        1.55      3.87 o
  -4 -10   5        8.88        4.32      2.64 o
  -3 -10   5        4.02        2.02      2.17 o
  -2 -10   5        1.06        3.75      2.01 o
  -1 -10   5       41.72       40.64      3.22 o
   0 -10   5       41.11       37.47      3.07 o
   1 -10   5      241.10      224.92      5.90 o
   2 -10   5       12.76       13.05      2.20 o
   3 -10   5       75.74       72.74      4.68 o
   4 -10   5       65.91       73.58      6.35 o
   5 -10   5       88.05       92.70      6.57 o
   6 -10   5       62.99       59.66      5.58 o
   7 -10   5       34.24       28.62      4.80 o
   8 -10   5       15.66       21.69      6.82 o
  -7  -9   5        3.08        1.55      5.89 o
  -6  -9   5        1.92        0.84      3.48 o
  -5  -9   5        8.89        7.11      2.69 o
  -4  -9   5      118.26      123.80      6.31 o
  -3  -9   5      226.25      216.89      6.62 o
  -2  -9   5      306.56      338.61      6.63 o
  -1  -9   5       12.67       14.17      2.09 o
   0  -9   5      217.19      233.19      5.84 o
   1  -9   5        3.92       -0.25      1.65 o
   2  -9   5        0.93        3.22      1.56 o
   3  -9   5      305.67      316.36      6.85 o
   4  -9   5       16.49       13.52      2.80 o
   5  -9   5       52.67       43.89      9.91 o
   6  -9   5       82.44       87.17      9.14 o
   7  -9   5        2.54        1.55      3.25 o
   8  -9   5       17.82       22.00      6.51 o
  -7  -8   5        0.36       -3.13      3.13 o
  -6  -8   5        9.04        3.90      3.71 o
  -5  -8   5        4.59        2.94      2.52 o
  -4  -8   5       50.38       52.73      3.57 o
  -3  -8   5       18.71       18.73      2.58 o
  -2  -8   5        5.80        7.60      1.77 o
  -1  -8   5      127.50      129.83      3.98 o
   0  -8   5        0.11       -0.87      1.43 o
   1  -8   5        0.84        2.76      1.36 o
   2  -8   5       53.35       55.13      2.74 o
   3  -8   5        4.13        2.11      1.71 o
   4  -8   5       28.25       25.26      2.66 o
   5  -8   5      207.35      220.76      8.54 o
   6  -8   5       30.00       21.38      3.79 o
   7  -8   5       16.18       13.67      3.35 o
   8  -8   5        3.25       12.39      4.96 o
  -8  -7   5        0.06       -2.38      3.65 o
  -7  -7   5       80.22       87.27      6.66 o
  -6  -7   5       15.17        8.21      3.87 o
  -5  -7   5       69.21       66.11      4.18 o
  -4  -7   5      192.91      204.69      5.77 o
  -3  -7   5      645.05      651.64     11.89 o
  -2  -7   5       24.41       24.50      2.08 o
  -1  -7   5      190.77      199.25      4.88 o
   0  -7   5      426.68      426.41      6.47 o
   1  -7   5        1.43       -1.02      1.02 o
   2  -7   5      442.75      451.56      6.18 o
   3  -7   5      319.99      339.48      5.44 o
   4  -7   5        3.89        4.24      1.60 o
   5  -7   5       51.88       55.43      4.71 o
   6  -7   5      242.14      225.91      8.20 o
   7  -7   5        4.49        2.33      5.11 o
   8  -7   5        1.17        8.68      4.34 o
   9  -7   5        0.13        6.82      4.65 o
  -8  -6   5        0.88        1.97      3.35 o
  -7  -6   5        0.64        0.59      2.90 o
  -6  -6   5        9.04        9.55      2.17 o
  -5  -6   5       47.44       50.77      3.55 o
  -4  -6   5      111.04      115.04      4.20 o
  -3  -6   5      505.94      550.25      7.53 o
  -2  -6   5      210.09      196.10      4.27 o
  -1  -6   5      766.87      815.29      9.40 o
   0  -6   5       64.73       67.65      2.52 o
   1  -6   5       32.10       29.71      1.78 o
   2  -6   5      327.52      337.79      5.07 o
   3  -6   5       17.08       13.43      1.71 o
   4  -6   5       21.07       18.52      2.14 o
   5  -6   5        4.41        4.06      2.91 o
   6  -6   5      124.37      123.78      6.12 o
   7  -6   5       18.10       17.46      6.51 o
   8  -6   5        2.05        4.34      3.72 o
   9  -6   5        1.13        4.65      4.34 o
  -8  -5   5        0.00        3.28      2.97 o
  -7  -5   5       87.78       89.26      5.73 o
  -6  -5   5        1.23        3.06      1.61 o
  -5  -5   5        8.25        7.88      2.00 o
  -4  -5   5      125.58      115.81      3.58 o
  -3  -5   5       29.36       33.55      1.79 o
  -2  -5   5        0.02        1.22      0.87 o
  -1  -5   5       48.29       69.62      2.31 o
   0  -5   5       87.46       90.97      2.77 o
   1  -5   5     1877.96     1868.51     15.29 o
   2  -5   5      441.20      436.08      6.05 o
   3  -5   5        2.31        0.87      1.40 o
   4  -5   5       55.51       54.44      2.72 o
   5  -5   5      437.91      457.41     11.06 o
   6  -5   5       38.78       37.84      3.94 o
   7  -5   5       56.98       50.11      4.05 o
   8  -5   5       14.94       20.14      4.65 o
   9  -5   5        0.65       -0.62      3.72 o
  -9  -4   5        0.09       -4.65      4.65 o
  -8  -4   5       18.31       19.91      3.42 o
  -7  -4   5       38.95       39.37      6.35 o
  -6  -4   5       34.24       28.98      3.69 o
  -5  -4   5       27.07       26.82      2.08 o
  -4  -4   5      429.72      439.71      9.02 o
  -3  -4   5      499.16      512.27      6.01 o
  -2  -4   5      316.47      323.01      4.20 o
  -1  -4   5     2975.87     2903.45     21.52 o
   0  -4   5       41.73       44.01      1.79 o
   1  -4   5      190.75      224.19      4.01 o
   2  -4   5        4.10        3.14      1.29 o
   3  -4   5       68.71       90.51      2.51 o
   4  -4   5       35.94       34.50      1.94 o
   5  -4   5      742.82      740.85     13.03 o
   6  -4   5        3.74        3.41      3.41 o
   7  -4   5       46.18       48.57      3.75 o
   8  -4   5        3.27       10.53      3.72 o
   9  -4   5        0.61        5.27      3.72 o
  -9  -3   5        1.96        2.48      4.96 o
  -8  -3   5        2.91        4.34      4.34 o
  -7  -3   5        2.21        2.92      2.48 o
  -6  -3   5       12.80       12.48      1.70 o
  -5  -3   5      341.75      344.02      5.07 o
  -4  -3   5        5.02        7.40      1.02 o
  -3  -3   5      166.68      163.07      2.87 o
  -2  -3   5       21.11       24.34      1.24 o
  -1  -3   5       82.92       68.49      1.73 o
   0  -3   5     1655.88     1538.35     11.66 o
   1  -3   5        5.83        8.52      1.18 o
   2  -3   5      254.66      217.86      3.27 o
   3  -3   5      164.54      152.98      2.78 o
   4  -3   5      717.97      742.33      8.11 o
   5  -3   5       60.79       59.10      3.88 o
   6  -3   5        4.13        0.13      2.15 o
   7  -3   5       14.49        8.44      2.30 o
   8  -3   5        8.13        6.20      3.41 o
   9  -3   5        0.02        1.24      3.41 o
  -9  -2   5       49.92       55.46      7.44 o
  -8  -2   5        0.57       -3.10      3.10 o
  -7  -2   5        8.02        8.07      1.68 o
  -6  -2   5      284.70      286.43      5.32 o
  -5  -2   5      257.32      259.63      3.93 o
  -4  -2   5      243.07      234.53      2.93 o
  -3  -2   5      860.69      828.59      6.50 o
  -2  -2   5      452.54      433.99      4.08 o
  -1  -2   5      342.78      345.38      4.56 o
   0  -2   5       97.24       84.98      1.85 o
   1  -2   5      206.38      188.35      3.03 o
   2  -2   5      132.94      151.73      2.69 o
   3  -2   5      132.37      103.65      2.60 o
   4  -2   5      361.11      340.20      6.27 o
   5  -2   5      101.82      105.01      4.56 o
   6  -2   5      154.37      149.48      5.61 o
   7  -2   5       38.16       48.33      4.02 o
   8  -2   5        0.00        2.17      3.10 o
   9  -2   5        2.13        0.31      3.41 o
  -9  -1   5       22.54       25.41      5.27 o
  -8  -1   5       26.96       21.50      3.35 o
  -7  -1   5        7.33        7.51      1.89 o
  -6  -1   5       35.35       30.48      1.82 o
  -5  -1   5       48.26       45.93      1.30 o
  -4  -1   5       95.20       92.15      1.85 o
  -3  -1   5     1986.61     1905.03     11.90 o
  -2  -1   5      721.10      696.81      5.90 o
  -1  -1   5     1123.58     1055.65      9.54 o
   0  -1   5      364.87      326.65      6.01 o
   1  -1   5       23.31       12.58      0.92 o
   2  -1   5      845.20      909.62      8.41 o
   3  -1   5      893.57      940.34      8.48 o
   4  -1   5       58.51       56.76      2.23 o
   5  -1   5       52.93       51.67      3.31 o
   6  -1   5       84.41       80.32      7.79 o
   7  -1   5       17.43       19.77      2.78 o
   8  -1   5        3.74        3.72      3.41 o
  -9   0   5       30.58       27.57      6.51 o
  -8   0   5        4.66        1.21      1.90 o
  -7   0   5        1.38        3.31      1.60 o
  -6   0   5       12.85       11.19      1.56 o
  -5   0   5       85.09       88.70      2.42 o
  -4   0   5      848.31      856.17      7.50 o
  -3   0   5       72.42       87.03      1.75 o
  -2   0   5       50.64       49.11      1.31 o
  -1   0   5     1645.54     1607.34     12.21 o
   0   0   5     1256.34     1286.52     11.89 o
   1   0   5     1132.77     1023.68      9.52 o
   2   0   5        1.14       -0.49      0.72 o
   3   0   5        2.11        4.60      1.19 o
   4   0   5        0.15        0.72      1.17 o
   5   0   5       30.32       37.36      2.07 o
   6   0   5      123.62      130.61      5.19 o
   7   0   5        0.24        0.74      1.96 o
   8   0   5        7.01       10.53      4.03 o
  -9   1   5        4.14        4.03      4.65 o
  -8   1   5      106.75      118.05     15.65 o
  -7   1   5      192.63      202.67      6.90 o
  -6   1   5      296.31      271.48      4.73 o
  -5   1   5        0.25        3.21      0.99 o
  -4   1   5     2133.47     2381.08     17.18 o
  -3   1   5      422.10      477.70      4.73 o
  -2   1   5     1003.97     1101.63      8.98 o
  -1   1   5     1131.26     1261.83      9.85 o
   0   1   5      169.67      177.40      2.32 o
   1   1   5     2058.42     1943.49     14.87 o
   2   1   5     1254.04     1252.89     10.71 o
   3   1   5      136.47      149.23      3.36 o
   4   1   5       22.92       25.29      1.86 o
   5   1   5       85.82       88.08      4.20 o
   6   1   5        4.95        3.51      1.93 o
   7   1   5       52.85       48.37      4.37 o
   8   1   5       11.10       10.53      4.34 o
 -10   2   5       24.78       21.07      7.13 o
  -9   2   5        0.63       -0.62      3.72 o
  -8   2   5       26.25       28.73      4.80 o
  -7   2   5       25.73       20.48      3.07 o
  -6   2   5       63.96       60.46      2.31 o
  -5   2   5      193.27      201.18      3.35 o
  -4   2   5     9130.41     9403.54     66.71 o
  -3   2   5      281.47      276.89      5.10 o
  -2   2   5      109.60      111.65      2.21 o
  -1   2   5      622.51      656.00      5.62 o
   0   2   5        0.27        0.34      0.42 o
   1   2   5        2.53        3.26      0.57 o
   2   2   5        2.62        0.71      0.67 o
   3   2   5      526.28      486.65      6.56 o
   4   2   5       26.27       24.33      2.10 o
   5   2   5       10.27        8.80      2.15 o
   6   2   5       29.16       27.21      3.16 o
   7   2   5       20.51       19.38      3.35 o
   8   2   5        7.14        9.91      4.65 o
 -10   3   5       40.22       44.92      8.68 o
  -9   3   5        0.44        0.07      3.30 o
  -8   3   5        0.80        1.49      2.13 o
  -7   3   5       92.51       73.33      4.86 o
  -6   3   5        0.33        1.21      1.08 o
  -5   3   5        0.80        0.64      0.68 o
  -4   3   5     1508.16     1644.33     13.47 o
  -3   3   5      363.21      373.46      3.59 o
  -2   3   5      718.26      713.05      6.49 o
  -1   3   5        0.05        0.86      0.51 o
   0   3   5      124.25      121.99      2.79 o
   1   3   5      349.79      343.74      4.11 o
   2   3   5      470.17      491.07      5.77 o
   3   3   5      208.98      220.56      3.96 o
   4   3   5       50.19       45.89      2.63 o
   5   3   5        3.67        6.65      1.88 o
   6   3   5       27.54       22.63      3.00 o
   7   3   5        0.69        2.53      2.82 o
   8   3   5        5.04        1.86      4.34 o
 -10   4   5        5.10        5.89      3.94 o
  -9   4   5        4.10       -2.23      2.54 o
  -8   4   5        3.81        2.13      2.32 o
  -7   4   5       22.46       26.25      3.93 o
  -6   4   5       58.62       58.69      2.35 o
  -5   4   5      127.56      132.03      2.38 o
  -4   4   5      136.42      134.15      2.43 o
  -3   4   5       14.35       23.90      1.19 o
  -2   4   5     1810.04     1875.10     13.36 o
  -1   4   5      939.31      895.67      7.90 o
   0   4   5        0.11       -0.77      0.77 o
   1   4   5      163.06      154.71      4.41 o
   2   4   5       49.97       43.50      2.02 o
   3   4   5      188.76      182.07      4.53 o
   4   4   5      147.97      135.45      5.56 o
   5   4   5        3.01        3.77      2.38 o
   6   4   5        6.14        1.27      2.46 o
   7   4   5        0.02        1.20      2.97 o
 -10   5   5        9.00        8.37      4.16 o
  -9   5   5        0.53        0.59      2.70 o
  -8   5   5        5.75        1.89      2.31 o
  -7   5   5       10.16       14.49      2.02 o
  -6   5   5        7.74        7.44      1.48 o
  -5   5   5      198.70      198.60      3.45 o
  -4   5   5        0.17        0.94      0.67 o
  -3   5   5      507.72      528.07      5.70 o
  -2   5   5     1224.41     1250.99      9.82 o
  -1   5   5      848.71      907.52      9.16 o
   0   5   5       37.90       40.37      1.84 o
   1   5   5      146.68      171.32      3.92 o
   2   5   5      171.12      186.65      4.31 o
   3   5   5      233.51      227.46      5.95 o
   4   5   5       59.59       38.79      3.12 o
   5   5   5       78.45       70.32      5.36 o
   6   5   5       13.01       12.70      3.57 o
   7   5   5        7.20       10.95      3.87 o
 -10   6   5        5.98        5.89      5.89 o
  -9   6   5       27.66       27.56      4.80 o
  -8   6   5       46.24       39.04      3.80 o
  -7   6   5       27.98       32.18      4.66 o
  -6   6   5        0.05        0.29      1.53 o
  -5   6   5       89.84       86.36      2.43 o
  -4   6   5        3.26        1.27      0.83 o
  -3   6   5       45.27       48.14      1.77 o
  -2   6   5       48.94       32.95      1.67 o
  -1   6   5      155.99      150.83      3.23 o
   0   6   5       57.47       52.58      2.40 o
   1   6   5        0.99        1.97      1.11 o
   2   6   5      237.96      230.48      6.42 o
   3   6   5       61.39       61.74      3.63 o
   4   6   5       10.83        8.59      2.51 o
   5   6   5        3.10        2.66      3.56 o
   6   6   5        1.51        2.97      2.97 o
   7   6   5        2.06        0.00      4.65 o
  -9   7   5        2.45        1.87      3.27 o
  -8   7   5       55.57       53.58      4.16 o
  -7   7   5       47.67       46.98      2.63 o
  -6   7   5       21.72       20.00      2.49 o
  -5   7   5       36.60       40.41      2.13 o
  -4   7   5       28.10       34.24      1.74 o
  -3   7   5      790.40      818.91      7.71 o
  -2   7   5      306.60      315.55      5.47 o
  -1   7   5        1.01        1.42      0.93 o
   0   7   5       23.61       28.45      2.10 o
   1   7   5       11.76       10.60      1.73 o
   2   7   5       30.07       29.68      2.51 o
   3   7   5       31.74       31.32      3.40 o
   4   7   5        4.42       -1.36      2.48 o
   5   7   5        1.04       -0.96      2.94 o
   6   7   5        2.43        3.56      3.51 o
  -9   8   5       43.03       37.94      3.71 o
  -8   8   5        2.01        0.26      2.06 o
  -7   8   5       56.54       60.93      3.16 o
  -6   8   5      156.99      161.47      5.01 o
  -5   8   5        6.45        3.84      1.32 o
  -4   8   5        3.15        3.84      1.14 o
  -3   8   5        0.46        1.74      1.09 o
  -2   8   5      140.49      132.79      3.45 o
  -1   8   5       31.04       31.04      1.99 o
   0   8   5       54.14       46.86      3.69 o
   1   8   5       58.67       70.37      3.38 o
   2   8   5       12.22       14.00      3.81 o
   3   8   5       14.05        9.79      2.67 o
   4   8   5        1.67        1.63      3.04 o
   5   8   5        1.19        5.65      3.35 o
   6   8   5        4.38       11.46      6.20 o
  -9   9   5       17.43       18.22      3.72 o
  -8   9   5        0.07        0.12      2.09 o
  -7   9   5       19.85       21.33      2.40 o
  -6   9   5      147.69      157.75      4.83 o
  -5   9   5       51.00       54.46      2.80 o
  -4   9   5        5.44        4.41      1.56 o
  -3   9   5      429.49      442.42      7.50 o
  -2   9   5        5.59        4.30      1.48 o
  -1   9   5      127.54      126.11      5.42 o
   0   9   5       42.67       44.43      3.34 o
   1   9   5      172.38      157.36      6.14 o
   2   9   5        0.93        2.44      2.24 o
   3   9   5       45.14       38.82      4.35 o
   4   9   5        7.79        9.21      8.21 o
   5   9   5        1.72        0.67      3.65 o
  -9  10   5        1.38       -1.55      4.03 o
  -8  10   5        0.17        1.72      2.30 o
  -7  10   5       39.03       40.68      3.34 o
  -6  10   5       72.55       62.65      3.58 o
  -5  10   5       76.98       80.68      4.61 o
  -4  10   5      285.42      322.70     11.79 o
  -3  10   5        0.26        0.04      1.66 o
  -2  10   5       66.95       61.75      4.53 o
  -1  10   5      151.38      153.52      4.52 o
   0  10   5        0.22        2.52      2.08 o
   1  10   5       26.25       17.98      2.81 o
   2  10   5        1.61        3.46      3.71 o
   3  10   5        4.16        6.33      6.66 o
   4  10   5        0.75        3.06      3.71 o
   5  10   5        0.00       -2.79      5.89 o
  -8  11   5        1.23       -1.55      3.72 o
  -7  11   5        7.20        7.72      2.69 o
  -6  11   5       34.66       30.64      5.76 o
  -5  11   5       10.14        9.70      2.76 o
  -4  11   5        3.88        3.93      2.43 o
  -3  11   5       53.38       55.74      3.63 o
  -2  11   5       68.30       64.32      3.89 o
  -1  11   5      117.71      117.86      5.21 o
   0  11   5       71.90       81.81      4.72 o
   1  11   5        5.06       10.60      3.14 o
   2  11   5        7.84        8.22      3.21 o
   3  11   5        7.97       11.67      5.11 o
   4  11   5        1.66       -4.65      5.27 o
  -8  12   5        0.02       -0.62      4.65 o
  -7  12   5      141.39      154.30     10.37 o
  -6  12   5        3.88        2.96      2.69 o
  -5  12   5        0.59        0.39      2.49 o
  -4  12   5       28.43       22.74      3.45 o
  -3  12   5       21.46       23.84      3.05 o
  -2  12   5       64.48       62.45      4.38 o
  -1  12   5        0.02        0.69      2.49 o
   0  12   5        5.07        4.78      2.57 o
   1  12   5        2.73        5.78      3.26 o
   2  12   5        1.05        2.54      3.45 o
   3  12   5        5.43        8.68      7.44 o
  -7  13   5        3.62        5.38      3.48 o
  -6  13   5        0.02       -1.52      2.57 o
  -5  13   5      124.66      129.09      8.20 o
  -4  13   5        0.14       -2.56      2.56 o
  -3  13   5        3.20        0.35      2.59 o
  -2  13   5        7.79        7.03      2.58 o
  -1  13   5        0.90        3.90      3.21 o
   0  13   5        2.77        5.94      4.49 o
   1  13   5        5.60        5.10      3.77 o
   2  13   5        7.44       17.97      7.75 o
  -7  14   5       12.72        2.48      5.89 o
  -6  14   5        0.34        2.05      4.05 o
  -5  14   5        2.55        9.86      3.42 o
  -4  14   5       10.15       10.29      3.54 o
  -3  14   5        8.98        8.97      6.06 o
  -2  14   5        0.27        3.08      3.34 o
  -1  14   5        8.06       13.31      4.17 o
   0  14   5        0.76       -1.28      4.49 o
   1  14   5        4.36        5.89      7.75 o
  -5  15   5        0.21        0.73      4.32 o
  -4  15   5        3.91        9.37      4.68 o
  -3  15   5        0.10        0.00      7.13 o
  -2  15   5        6.47        4.34      7.75 o
  -1  15   5        0.17        1.86      7.13 o
   0 -16   6       22.83       10.84      8.37 o
   1 -16   6        0.13        0.91      7.13 o
   2 -16   6        9.74       -0.31      8.37 o
   3 -16   6       44.92       42.14     11.15 o
  -2 -15   6        8.91       16.57      7.28 o
  -1 -15   6        1.08        2.24      4.93 o
   0 -15   6       24.53       18.10      6.00 o
   1 -15   6        1.44        1.71      5.59 o
   2 -15   6        2.16        2.79      4.82 o
   3 -15   6        4.98       -0.40      4.58 o
   4 -15   6        0.15        0.63      5.36 o
   5 -15   6        1.57        4.65      7.44 o
  -3 -14   6       13.11       24.17     10.53 o
  -2 -14   6        0.06       -0.34      3.78 o
  -1 -14   6        0.12       -3.44      3.44 o
   0 -14   6       14.86       14.07      4.39 o
   1 -14   6        4.36       11.18      4.04 o
   2 -14   6        0.16       -3.32      3.32 o
   3 -14   6        1.54        1.55      6.20 o
   4 -14   6        8.55       -0.01      4.37 o
   5 -14   6       13.64       17.98      5.46 o
   6 -14   6        2.43        6.51      7.75 o
  -4 -13   6        7.37       12.70      9.29 o
  -3 -13   6        0.01       -4.24      4.24 o
  -2 -13   6        6.04        5.67      3.91 o
  -1 -13   6        9.93       10.23      4.53 o
   0 -13   6       25.09       22.34      4.00 o
   1 -13   6        0.40       -2.79      2.79 o
   2 -13   6        4.49        4.66      3.34 o
   3 -13   6        4.99        0.71      3.79 o
   4 -13   6        0.51       -3.41      3.72 o
   5 -13   6        3.92        2.23      4.34 o
   6 -13   6       11.16        2.17      4.16 o
   7 -13   6        3.38        4.96      7.13 o
  -5 -12   6        3.28        0.00      8.37 o
  -4 -12   6        1.23        2.42      4.39 o
  -3 -12   6       38.14       24.57      6.62 o
  -2 -12   6        2.06        0.65      3.19 o
  -1 -12   6       31.88       41.41      4.33 o
   0 -12   6       12.33        8.68      3.08 o
   1 -12   6        1.14        0.02      2.79 o
   2 -12   6        0.04       -2.43      2.43 o
   3 -12   6        0.25        0.05      3.61 o
   4 -12   6        5.15        4.03      4.34 o
   5 -12   6       45.05       43.63      5.90 o
   6 -12   6       48.83       38.62      5.92 o
   7 -12   6        0.14       -3.72      3.72 o
  -6 -11   6        4.43       -6.82      6.82 o
  -5 -11   6        3.83        0.82      4.17 o
  -4 -11   6        5.87        6.87      3.22 o
  -3 -11   6       10.92        8.59      2.86 o
  -2 -11   6        0.06       -2.04      2.04 o
  -1 -11   6      142.41      148.28      5.50 o
   0 -11   6        2.86       -1.61      2.31 o
   1 -11   6        3.34        1.91      2.28 o
   2 -11   6       80.63       75.15      5.58 o
   3 -11   6        2.32        0.60      2.67 o
   4 -11   6        0.10       -0.91      3.26 o
   5 -11   6       14.82        5.43      6.97 o
   6 -11   6       87.94       88.41     10.84 o
   7 -11   6       14.29       12.24      4.27 o
  -6 -10   6       21.76       22.93      8.98 o
  -5 -10   6        2.62        6.85      4.17 o
  -4 -10   6        2.15        2.66      2.82 o
  -3 -10   6      100.26       96.30      5.15 o
  -2 -10   6       29.20       35.10      3.15 o
  -1 -10   6       62.66       66.04      3.79 o
   0 -10   6       87.62       82.17      3.95 o
   1 -10   6      117.90      117.30      3.94 o
   2 -10   6       13.69       12.26      2.81 o
   3 -10   6       11.98       12.21      3.26 o
   4 -10   6        9.68        4.41      3.72 o
   5 -10   6        3.28        3.41      3.57 o
   6 -10   6       44.97       43.72      5.58 o
   7 -10   6        0.17       -3.17      3.17 o
   8 -10   6        0.05        0.31      5.58 o
  -7  -9   6        5.58        0.00      6.20 o
  -6  -9   6        7.70        7.07      4.05 o
  -5  -9   6       12.89       12.06      3.01 o
  -4  -9   6        2.22        0.30      2.15 o
  -3  -9   6        1.19        0.82      1.93 o
  -2  -9   6        9.23        8.27      2.46 o
  -1  -9   6        0.07       -1.65      1.65 o
   0  -9   6      158.21      157.89      5.33 o
   1  -9   6       38.63       31.63      2.40 o
   2  -9   6        4.24        3.40      1.77 o
   3  -9   6      112.27      105.82      6.98 o
   4  -9   6      102.42       99.52     10.22 o
   5  -9   6      445.15      433.75     12.93 o
   6  -9   6       61.35       55.81      7.90 o
   7  -9   6        5.16        3.66      3.48 o
   8  -9   6       11.35        2.79      4.96 o
  -7  -8   6       12.07       16.20      4.68 o
  -6  -8   6        1.97       -3.13      3.13 o
  -5  -8   6      113.67      100.93      5.55 o
  -4  -8   6       25.27       22.10      2.78 o
  -3  -8   6       57.16       63.15      6.62 o
  -2  -8   6      360.81      362.52      7.23 o
  -1  -8   6      396.76      395.91      6.58 o
   0  -8   6      123.37      136.45      4.13 o
   1  -8   6       15.37       16.58      1.77 o
   2  -8   6        0.71        1.96      1.41 o
   3  -8   6      264.66      256.83      5.55 o
   4  -8   6       17.28       18.27      2.54 o
   5  -8   6        4.26        7.07      3.39 o
   6  -8   6        0.03       -1.62      2.95 o
   7  -8   6        1.17        2.07      5.42 o
   8  -8   6        5.44        6.20      4.96 o
  -8  -7   6       27.51       28.21      5.20 o
  -7  -7   6       60.56       86.36     12.08 o
  -6  -7   6      119.71      117.09     11.00 o
  -5  -7   6       73.78       87.55      4.85 o
  -4  -7   6        5.09        1.28      1.97 o
  -3  -7   6        7.10        5.94      1.90 o
  -2  -7   6       19.70       23.43      3.89 o
  -1  -7   6       14.00       14.29      1.99 o
   0  -7   6       17.78       19.66      2.92 o
   1  -7   6       30.36       33.19      2.27 o
   2  -7   6       25.24       27.62      2.20 o
   3  -7   6       72.25       68.68      3.32 o
   4  -7   6       31.09       27.80      2.79 o
   5  -7   6      387.90      390.39     11.28 o
   6  -7   6        8.13        5.36      3.56 o
   7  -7   6        9.97        7.48      3.26 o
   8  -7   6        2.08        6.20      4.65 o
  -8  -6   6        4.63        3.73      3.65 o
  -7  -6   6       49.63       46.49      5.12 o
  -6  -6   6       16.23       15.63      4.34 o
  -5  -6   6      211.85      216.97     12.51 o
  -4  -6   6       34.63       31.31      2.61 o
  -3  -6   6       34.67       31.46      2.37 o
  -2  -6   6        0.00        0.73      0.84 o
  -1  -6   6       79.07       77.47      2.71 o
   0  -6   6       64.52       70.33      2.49 o
   1  -6   6      110.01       96.33      3.17 o
   2  -6   6       73.97       71.36      2.78 o
   3  -6   6        4.37        1.67      1.73 o
   4  -6   6        4.56       11.04      2.56 o
   5  -6   6       60.45       65.93      6.66 o
   6  -6   6       44.28       51.53      4.71 o
   7  -6   6       38.10       36.56      4.16 o
   8  -6   6        0.69        2.79      4.03 o
  -8  -5   6        0.03        2.22      3.13 o
  -7  -5   6       16.83       17.94      3.65 o
  -6  -5   6       90.91       94.72      6.23 o
  -5  -5   6       83.64       87.80      6.38 o
  -4  -5   6        1.36        1.15      1.37 o
  -3  -5   6       45.48       41.17      2.67 o
  -2  -5   6        0.09        1.81      0.76 o
  -1  -5   6      220.92      229.32      4.12 o
   0  -5   6      125.00      120.97      2.96 o
   1  -5   6     2080.83     2108.94     20.26 o
   2  -5   6      287.03      301.99      5.12 o
   3  -5   6      390.78      400.16      6.87 o
   4  -5   6       97.44      106.82      4.25 o
   5  -5   6       54.79       51.32      4.71 o
   6  -5   6        3.54        0.77      3.56 o
   7  -5   6        1.74        0.41      2.60 o
   8  -5   6        8.02       13.94      4.65 o
  -9  -4   6        3.67        0.62      5.27 o
  -8  -4   6       64.18       73.22      5.20 o
  -7  -4   6        2.35        2.06      2.38 o
  -6  -4   6      312.95      306.17      7.01 o
  -5  -4   6       59.80       63.31      2.93 o
  -4  -4   6        2.19        0.30      1.10 o
  -3  -4   6      115.09       99.52      2.53 o
  -2  -4   6       32.88       34.22      1.89 o
  -1  -4   6       17.37       23.49      1.71 o
   0  -4   6      158.58      180.38      3.99 o
   1  -4   6      122.66       93.69      2.61 o
   2  -4   6      449.38      494.97      6.14 o
   3  -4   6      125.72      131.05      3.16 o
   4  -4   6       27.32       24.78      2.13 o
   5  -4   6      105.81      119.42      5.44 o
   6  -4   6       29.27       22.04      3.51 o
   7  -4   6       48.08       53.36     10.06 o
   8  -4   6        0.13        5.27      3.72 o
  -9  -3   6        0.19       -4.65      4.65 o
  -8  -3   6       13.75        6.82      4.65 o
  -7  -3   6       19.12       15.91      2.75 o
  -6  -3   6      158.20      153.07      3.70 o
  -5  -3   6       68.49       69.72      2.32 o
  -4  -3   6        2.56        3.37      1.06 o
  -3  -3   6      219.53      249.00      4.19 o
  -2  -3   6      301.75      342.45      5.79 o
  -1  -3   6     2004.13     1973.72     16.74 o
   0  -3   6      261.59      268.24      3.95 o
   1  -3   6      736.96      740.96      7.59 o
   2  -3   6      408.08      490.69      5.10 o
   3  -3   6     1035.45     1047.42     11.21 o
   4  -3   6       23.34       23.38      2.06 o
   5  -3   6       98.02       93.67      6.52 o
   6  -3   6        7.10        4.85      2.41 o
   7  -3   6       19.08       21.33      3.11 o
   8  -3   6        2.13        0.62      3.10 o
  -9  -2   6        1.05       -3.72      3.72 o
  -8  -2   6       22.96       13.63      4.65 o
  -7  -2   6        1.12       -1.53      1.86 o
  -6  -2   6       73.37       76.48      2.36 o
  -5  -2   6       13.32       11.75      1.10 o
  -4  -2   6       10.28       14.16      1.23 o
  -3  -2   6       47.36       42.32      2.07 o
  -2  -2   6      475.43      506.67      5.94 o
  -1  -2   6      285.88      283.02      4.12 o
   0  -2   6      402.84      401.21      4.49 o
   1  -2   6      625.39      597.58      6.89 o
   2  -2   6     1807.94     1854.07     15.06 o
   3  -2   6      357.91      366.62      5.67 o
   4  -2   6      235.54      240.66      4.75 o
   5  -2   6        0.59        0.52      1.82 o
   6  -2   6        0.73        1.56      1.95 o
   7  -2   6       28.72       25.75      3.24 o
   8  -2   6        8.11        3.41      3.72 o
  -9  -1   6       15.24       17.35      4.96 o
  -8  -1   6        6.26       -0.93      3.41 o
  -7  -1   6      236.76      233.55      4.93 o
  -6  -1   6       41.09       43.65      2.14 o
  -5  -1   6      134.08      145.70      2.50 o
  -4  -1   6       20.51       26.53      1.26 o
  -3  -1   6      163.42      153.43      2.91 o
  -2  -1   6      668.96      696.18      7.21 o
  -1  -1   6     2120.21     2003.07     18.09 o
   0  -1   6       12.52       13.36      1.04 o
   1  -1   6      177.94      178.03      3.62 o
   2  -1   6       66.49       89.21      2.39 o
   3  -1   6      994.67     1013.91     10.10 o
   4  -1   6        2.94        2.25      1.45 o
   5  -1   6       28.17       26.80      2.81 o
   6  -1   6        0.08        2.34      1.98 o
   7  -1   6       10.94       18.33      4.49 o
   8  -1   6        0.13        2.48      3.41 o
  -9   0   6        0.34       -0.31      4.03 o
  -8   0   6        4.73        4.28      2.00 o
  -7   0   6       15.28       13.89      2.19 o
  -6   0   6        0.32        0.71      1.13 o
  -5   0   6      119.75      118.64      2.65 o
  -4   0   6       96.19       91.62      2.73 o
  -3   0   6      270.18      265.17      3.87 o
  -2   0   6      873.87      915.05      8.69 o
  -1   0   6      410.70      409.21      5.34 o
   0   0   6       16.06       18.26      1.05 o
   1   0   6      148.12      205.01      3.58 o
   2   0   6        1.09        1.75      0.87 o
   3   0   6      294.92      290.38      4.96 o
   4   0   6        8.45        7.37      1.61 o
   5   0   6       39.01       39.27      3.12 o
   6   0   6        0.06        2.86      2.03 o
   7   0   6        0.01        4.20      2.46 o
   8   0   6        9.28       10.84      4.34 o
  -8   1   6       21.40       19.34      2.69 o
  -7   1   6       15.87       12.10      2.03 o
  -6   1   6        0.00       -0.44      0.88 o
  -5   1   6      235.69      257.18      3.60 o
  -4   1   6     1335.67     1375.95     15.99 o
  -3   1   6     1189.78     1292.42      9.58 o
  -2   1   6      880.87      813.47      7.88 o
  -1   1   6       69.78       51.40      1.93 o
   0   1   6      168.61      162.99      3.31 o
   1   1   6     1098.61     1054.49      9.43 o
   2   1   6      364.19      423.66      6.46 o
   3   1   6       79.99       82.74      2.77 o
   4   1   6      166.51      170.51      4.57 o
   5   1   6      269.73      262.80     14.49 o
   6   1   6        9.42        5.41      2.12 o
   7   1   6        5.08        5.85      3.25 o
   8   1   6        4.30        0.62      3.72 o
 -10   2   6        5.90       12.70      6.51 o
  -9   2   6        1.88       -0.93      3.72 o
  -8   2   6        9.97        5.89      3.07 o
  -7   2   6       15.52       20.51      2.11 o
  -6   2   6      751.73      713.40      7.60 o
  -5   2   6       90.01       95.54      2.16 o
  -4   2   6     2913.55     2893.22     24.64 o
  -3   2   6     2027.99     2167.73     17.31 o
  -2   2   6      717.21      741.86      7.44 o
  -1   2   6      321.25      298.02      3.84 o
   0   2   6      575.04      683.15      7.34 o
   1   2   6        0.44        3.14      0.82 o
   2   2   6       80.61       91.43      2.10 o
   3   2   6      132.94      132.51      4.83 o
   4   2   6       67.92       65.93      3.16 o
   5   2   6        0.21       -0.06      1.73 o
   6   2   6        1.99        0.71      1.99 o
   7   2   6        2.31       -0.18      2.52 o
   8   2   6        0.87       -2.79      3.72 o
 -10   3   6        2.50        0.00      5.27 o
  -9   3   6        8.87       10.22      3.72 o
  -8   3   6       63.95       70.32      4.77 o
  -7   3   6        3.45        5.24      1.97 o
  -6   3   6      377.45      404.91      6.22 o
  -5   3   6      461.81      446.93      5.05 o
  -4   3   6        0.55        1.89      0.78 o
  -3   3   6      209.35      197.69      3.37 o
  -2   3   6      123.07      107.46      2.50 o
  -1   3   6       31.58       46.60      1.48 o
   0   3   6     1018.80     1056.52      9.85 o
   1   3   6       15.17       11.82      1.35 o
   2   3   6       16.70       15.04      1.36 o
   3   3   6        9.29       11.40      1.64 o
   4   3   6      128.29      121.03      4.11 o
   5   3   6        7.87       12.20      2.46 o
   6   3   6        0.09        1.43      2.12 o
   7   3   6        0.65        3.98      3.56 o
 -10   4   6       13.53        9.51      4.46 o
  -9   4   6       10.30        9.76      3.72 o
  -8   4   6       30.56       28.02      3.62 o
  -7   4   6       49.31       41.21      3.58 o
  -6   4   6      594.31      581.10      8.45 o
  -5   4   6       33.75       38.55      1.51 o
  -4   4   6      125.81      118.98      2.49 o
  -3   4   6      295.38      305.12      4.08 o
  -2   4   6      405.22      410.82      4.50 o
  -1   4   6        3.53        4.11      1.51 o
   0   4   6       88.67       91.63      2.73 o
   1   4   6        0.01       -0.85      0.85 o
   2   4   6       23.29       27.37      1.83 o
   3   4   6       10.32        8.04      1.98 o
   4   4   6      212.18      191.09      5.82 o
   5   4   6       21.99       18.75      3.35 o
   6   4   6        0.11        0.20      2.46 o
   7   4   6        7.00        8.81      5.42 o
 -10   5   6        2.30        7.72      4.34 o
  -9   5   6       14.91       23.01      8.37 o
  -8   5   6       24.84       26.02      3.80 o
  -7   5   6      126.56      124.44      4.67 o
  -6   5   6      236.63      229.61      5.08 o
  -5   5   6        8.64        6.28      1.06 o
  -4   5   6      435.61      407.90      5.02 o
  -3   5   6      141.40      156.29      2.95 o
  -2   5   6      138.32      119.93      4.03 o
  -1   5   6      200.84      204.27      4.20 o
   0   5   6        1.99        2.12      0.88 o
   1   5   6       12.07       17.09      1.71 o
   2   5   6      240.96      225.14      5.00 o
   3   5   6       48.74       43.35      3.22 o
   4   5   6       27.41       34.13      4.16 o
   5   5   6        1.27       -2.29      2.29 o
   6   5   6        7.75        9.55      3.48 o
   7   5   6        0.00        2.72      4.49 o
  -9   6   6        4.63        8.92      3.83 o
  -8   6   6        0.22       -0.41      3.12 o
  -7   6   6        4.25        5.13      2.59 o
  -6   6   6      407.16      395.99      7.51 o
  -5   6   6        2.04        2.98      1.45 o
  -4   6   6       31.01       28.78      1.57 o
  -3   6   6      352.66      358.58      4.50 o
  -2   6   6      109.12       93.26      2.34 o
  -1   6   6        0.82        1.35      1.09 o
   0   6   6       22.45       18.62      1.79 o
   1   6   6      133.06      135.10      3.94 o
   2   6   6       75.59       83.82      3.45 o
   3   6   6       19.39       17.92      2.61 o
   4   6   6        0.20       -0.62      2.41 o
   5   6   6        0.43        1.87      2.73 o
   6   6   6        6.13        4.87      3.20 o
  -9   7   6        0.24        0.56      2.13 o
  -8   7   6       29.08       38.21      3.35 o
  -7   7   6        0.45        2.10      1.40 o
  -6   7   6       42.65       44.11      2.23 o
  -5   7   6       75.58       70.45      2.77 o
  -4   7   6      240.79      252.18      4.48 o
  -3   7   6        2.22        1.88      0.89 o
  -2   7   6       17.52       16.30      1.57 o
  -1   7   6       33.90       37.41      2.27 o
   0   7   6       26.17       17.69      1.96 o
   1   7   6       10.40        6.00      1.74 o
   2   7   6       74.45       64.18      3.32 o
   3   7   6       45.28       37.04      3.84 o
   4   7   6       27.99       22.39      4.09 o
   5   7   6        2.09        1.79      2.95 o
   6   7   6        0.61       -3.72      3.72 o
  -9   8   6        0.21        2.51      2.29 o
  -8   8   6       10.86       12.35      3.13 o
  -7   8   6      109.14      108.82      4.92 o
  -6   8   6       47.10       47.42      2.57 o
  -5   8   6      117.90      134.23      4.61 o
  -4   8   6       98.94      105.81      3.17 o
  -3   8   6        1.06        2.93      1.31 o
  -2   8   6       70.55       77.47      3.09 o
  -1   8   6       96.35       93.22      3.59 o
   0   8   6       52.34       43.03      3.19 o
   1   8   6        6.35        6.49      2.64 o
   2   8   6        4.20        6.25      2.31 o
   3   8   6       95.06       97.28      5.66 o
   4   8   6       27.81       24.35      6.66 o
   5   8   6        0.24        2.48      3.48 o
   6   8   6        7.14       25.41      7.75 o
  -9   9   6        0.76       -1.49      2.75 o
  -8   9   6        0.02       -2.06      2.06 o
  -7   9   6       17.20       16.78      2.33 o
  -6   9   6       72.87       81.00      4.32 o
  -5   9   6       18.12       24.55      3.29 o
  -4   9   6       91.41       89.77      4.20 o
  -3   9   6       44.42       44.95      3.09 o
  -2   9   6      129.97      138.62      4.20 o
  -1   9   6       29.69       32.95      3.00 o
   0   9   6      125.05      120.93      4.90 o
   1   9   6       12.51       11.31      2.44 o
   2   9   6       18.85       20.06      3.46 o
   3   9   6       18.22       22.13      6.51 o
   4   9   6       10.25        9.09      4.49 o
   5   9   6        0.02       -2.79      5.27 o
  -9  10   6       24.20       15.80      4.96 o
  -8  10   6        4.04        7.47      2.66 o
  -7  10   6       33.67       29.85      2.90 o
  -6  10   6        3.81       -0.96      2.27 o
  -5  10   6       17.19       16.82      2.80 o
  -4  10   6       20.55       20.15      3.18 o
  -3  10   6        2.65        2.03      1.83 o
  -2  10   6       23.90       16.84      2.38 o
  -1  10   6      220.78      233.22      9.61 o
   0  10   6       30.83       29.65      3.27 o
   1  10   6        8.62        5.14      2.62 o
   2  10   6        3.09        0.75      2.62 o
   3  10   6       30.21       20.05      4.60 o
   4  10   6       28.36       27.26      8.06 o
  -8  11   6        2.30        3.10      4.34 o
  -7  11   6       40.16       31.19      3.66 o
  -6  11   6       70.60       69.85      4.77 o
  -5  11   6       12.38       11.20      2.92 o
  -4  11   6        9.04       12.34      3.56 o
  -3  11   6        8.18        5.29      2.20 o
  -2  11   6        0.45        0.60      1.97 o
  -1  11   6       38.82       37.03      3.64 o
   0  11   6       21.67       18.43      3.53 o
   1  11   6        7.93       13.09      3.45 o
   2  11   6        0.53       -1.33      3.00 o
   3  11   6       52.43       54.57     16.73 o
   4  11   6        5.00        4.34      6.82 o
  -8  12   6        6.98        4.34      4.96 o
  -7  12   6        1.27        1.55      2.57 o
  -6  12   6        1.60        2.87      2.64 o
  -5  12   6       66.16       69.52      5.05 o
  -4  12   6       68.31       71.20      5.06 o
  -3  12   6        0.63       -0.91      2.00 o
  -2  12   6       34.42       45.19      4.59 o
  -1  12   6       16.35       17.09      3.55 o
   0  12   6       26.84       19.93      3.53 o
   1  12   6        4.57        2.82      3.34 o
   2  12   6        1.47        6.34      3.80 o
   3  12   6        4.94        5.27      6.51 o
  -7  13   6        6.32       13.17      4.16 o
  -6  13   6       28.64       26.83      4.16 o
  -5  13   6       25.77       27.04      4.29 o
  -4  13   6        5.47        5.07      2.98 o
  -3  13   6       33.10       37.15      4.24 o
  -2  13   6        6.71        2.19      2.46 o
  -1  13   6        0.00       -2.92      2.92 o
   0  13   6        0.90        2.89      4.46 o
   1  13   6        7.75        6.58      4.04 o
   2  13   6        5.52       10.53      7.75 o
  -6  14   6        4.90       -1.24      5.27 o
  -5  14   6        1.62       -0.29      3.21 o
  -4  14   6        4.84        2.77      3.05 o
  -3  14   6        2.24       -1.08      3.69 o
  -2  14   6        2.62        2.48      3.54 o
  -1  14   6        1.10       -2.09      3.75 o
   0  14   6        0.70        4.42      4.93 o
   1  14   6        2.57       -0.31      7.75 o
  -5  15   6        0.80       -5.58      5.89 o
  -4  15   6        8.52        2.88      4.46 o
  -3  15   6        1.37       -0.93      6.51 o
  -2  15   6       10.91        5.27      7.44 o
  -1  15   6        6.58       15.49      8.68 o
   0 -16   7        3.27       -0.31      8.06 o
   1 -16   7        3.71        3.41      9.29 o
   2 -16   7        2.63        5.89      8.68 o
   3 -16   7        2.38        1.86      8.98 o
  -1 -15   7        4.99        4.26      5.58 o
   0 -15   7        0.72       -4.39      4.39 o
   1 -15   7        1.87        2.08      4.09 o
   2 -15   7       22.58       36.35      7.10 o
   3 -15   7        6.72       22.31      8.98 o
   4 -15   7        0.55        5.89      8.06 o
   5 -15   7        0.14        0.93      7.75 o
  -3 -14   7        0.07        0.31      8.37 o
  -2 -14   7        6.50        7.92      4.44 o
  -1 -14   7        0.50       -4.32      4.32 o
   0 -14   7       11.63        7.38      4.08 o
   1 -14   7       25.41       21.08      4.68 o
   2 -14   7        5.38        4.95      4.09 o
   3 -14   7        0.30       -4.01      4.01 o
   4 -14   7        1.16       -4.09      4.09 o
   5 -14   7        1.33       12.39      7.75 o
   6 -14   7       36.45       44.30     10.22 o
  -4 -13   7        1.82        7.13      8.68 o
  -3 -13   7        3.41        3.10      4.69 o
  -2 -13   7        0.75       -3.27      3.27 o
  -1 -13   7        6.76       10.86      4.26 o
   0 -13   7        7.18        3.81      3.58 o
   1 -13   7        1.00       -2.40      3.21 o
   2 -13   7        7.51        8.85      4.05 o
   3 -13   7        5.67        3.24      4.23 o
   4 -13   7       18.80       14.58      4.93 o
   5 -13   7       36.14       33.67      6.24 o
   6 -13   7        4.11        5.49      6.04 o
  -5 -12   7        0.21       -7.44      7.75 o
  -4 -12   7        2.16       -2.36      4.30 o
  -3 -12   7        8.29       12.02      4.09 o
  -2 -12   7       13.52       10.48      3.77 o
  -1 -12   7        1.52        0.36      3.20 o
   0 -12   7        0.62       -2.41      2.41 o
   1 -12   7        0.74        1.33      2.98 o
   2 -12   7        2.67       -1.97      2.80 o
   3 -12   7        6.20        7.16      4.15 o
   4 -12   7        8.97        8.55      4.37 o
   5 -12   7       14.45        4.37      8.06 o
   6 -12   7        2.76        0.19      4.05 o
   7 -12   7        0.50       -1.70      4.18 o
  -6 -11   7       27.02       12.08      9.29 o
  -5 -11   7        8.87        6.63      5.89 o
  -4 -11   7        2.61       -2.72      2.72 o
  -3 -11   7        2.24       -2.34      2.34 o
  -2 -11   7       17.96       18.00      5.10 o
  -1 -11   7        0.96        0.74      2.51 o
   0 -11   7      114.13      103.73      5.45 o
   1 -11   7        1.06        1.01      2.07 o
   2 -11   7        2.63        5.66      3.03 o
   3 -11   7        9.54        8.35      3.23 o
   4 -11   7       10.74       10.84      4.16 o
   5 -11   7        2.90        4.92      3.83 o
   6 -11   7        1.88        4.07      4.01 o
   7 -11   7        0.71       -2.65      5.27 o
  -6 -10   7        7.58       -6.51      6.51 o
  -5 -10   7       32.38       31.53     10.22 o
  -4 -10   7        2.41        0.54      2.67 o
  -3 -10   7       60.02       67.68      7.42 o
  -2 -10   7        5.62        5.99      2.68 o
  -1 -10   7        9.14        4.90      2.12 o
   0 -10   7      508.33      494.41      9.09 o
   1 -10   7      357.60      362.69      7.10 o
   2 -10   7      267.10      297.06      8.07 o
   3 -10   7       23.62       18.42      3.51 o
   4 -10   7       23.62       32.01      4.93 o
   5 -10   7       12.02        9.91      3.94 o
   6 -10   7        2.12        1.11      3.48 o
   7 -10   7        0.32        2.68      3.57 o
  -7  -9   7        7.35       -3.10      6.82 o
  -6  -9   7       30.20       25.06      5.34 o
  -5  -9   7        5.54        2.32      2.73 o
  -4  -9   7        2.91        2.63      2.61 o
  -3  -9   7       38.55       38.41      3.58 o
  -2  -9   7       25.00       27.50      2.81 o
  -1  -9   7       64.45       55.62      3.05 o
   0  -9   7        6.78        1.56      1.52 o
   1  -9   7      181.07      172.00      4.46 o
   2  -9   7      209.81      214.17      4.91 o
   3  -9   7       36.71       35.06      5.63 o
   4  -9   7        2.12        0.93      3.07 o
   5  -9   7        9.90       12.03      4.05 o
   6  -9   7        2.01        1.47      3.17 o
   7  -9   7        4.77        2.98      3.61 o
   8  -9   7        1.98        8.06      5.58 o
  -7  -8   7        2.17        4.33      4.09 o
  -6  -8   7       49.15       45.45      7.75 o
  -5  -8   7        0.88        0.74      2.32 o
  -4  -8   7      274.88      288.17      7.53 o
  -3  -8   7        0.78        0.36      1.74 o
  -2  -8   7       67.18       74.15      4.83 o
  -1  -8   7      240.58      243.10      5.63 o
   0  -8   7       12.39       15.80      1.87 o
   1  -8   7      256.64      257.91      5.10 o
   2  -8   7       49.95       51.37      2.95 o
   3  -8   7       16.13       15.97      2.52 o
   4  -8   7      348.55      392.69     33.77 o
   5  -8   7       49.80       53.49      5.58 o
   6  -8   7        1.78        0.31      4.80 o
   7  -8   7        0.60       -0.77      3.29 o
   8  -8   7        5.61        8.06      5.58 o
  -8  -7   7       21.86       19.74      4.75 o
  -7  -7   7       27.31       26.55      7.75 o
  -6  -7   7       14.46       17.56      4.23 o
  -5  -7   7       70.73       72.93      4.62 o
  -4  -7   7      133.04      146.21      5.24 o
  -3  -7   7       70.92       76.77      3.60 o
  -2  -7   7      167.54      169.52      4.85 o
  -1  -7   7      334.55      321.93      5.67 o
   0  -7   7      137.73      137.33      3.64 o
   1  -7   7      138.72      142.27      4.18 o
   2  -7   7      123.56      113.27      4.98 o
   3  -7   7      218.29      244.28      6.02 o
   4  -7   7       15.95       23.65      3.75 o
   5  -7   7       20.71       15.93      4.05 o
   6  -7   7        4.31        5.11      3.29 o
   7  -7   7       29.47       29.19      6.82 o
   8  -7   7        1.31        4.96      4.65 o
  -8  -6   7        5.72        5.37      3.79 o
  -7  -6   7        3.70        4.84      3.42 o
  -6  -6   7       26.91       24.75      3.06 o
  -5  -6   7        0.47       -0.79      1.76 o
  -4  -6   7       12.59       16.54      2.33 o
  -3  -6   7      143.42      141.19      3.98 o
  -2  -6   7      148.63      153.73      4.48 o
  -1  -6   7      149.62      129.86      3.20 o
   0  -6   7      145.50      142.52      3.77 o
   1  -6   7        6.98        6.15      1.56 o
   2  -6   7      226.34      203.54      5.92 o
   3  -6   7       69.28       68.41      3.90 o
   4  -6   7      448.62      453.16      9.95 o
   5  -6   7       10.37        5.39      3.39 o
   6  -6   7       77.39       73.71      5.58 o
   7  -6   7       10.25        7.70      3.39 o
   8  -6   7        1.55        1.55      4.34 o
  -8  -5   7        0.00        0.17      3.04 o
  -7  -5   7       85.22      101.46     14.87 o
  -6  -5   7        4.94        3.63      1.86 o
  -5  -5   7       58.41       63.17      3.74 o
  -4  -5   7       47.25       46.66      2.63 o
  -3  -5   7      132.81      149.04      3.70 o
  -2  -5   7      363.20      370.20      6.51 o
  -1  -5   7      222.18      239.85      4.06 o
   0  -5   7      546.54      540.95      7.80 o
   1  -5   7      828.19      815.06     10.30 o
   2  -5   7        2.40       -1.29      1.29 o
   3  -5   7      140.06      169.84      5.11 o
   4  -5   7       39.92       43.55      3.40 o
   5  -5   7       14.04       21.89      3.72 o
   6  -5   7       39.67       34.91      4.37 o
   7  -5   7       29.33       16.12      3.83 o
   8  -5   7        4.27        6.20      4.34 o
  -9  -4   7        3.95        8.06      6.20 o
  -8  -4   7        0.83        1.79      2.90 o
  -7  -4   7        9.04        5.99      2.90 o
  -6  -4   7        7.56        4.43      3.12 o
  -5  -4   7      189.33      205.95      5.15 o
  -4  -4   7       79.79       83.21      2.85 o
  -3  -4   7      348.90      379.59      6.12 o
  -2  -4   7      609.38      592.18     10.16 o
  -1  -4   7        4.86        4.94      1.23 o
   0  -4   7      256.52      245.91      4.38 o
   1  -4   7       55.14       55.97      2.41 o
   2  -4   7        2.33        2.29      1.21 o
   3  -4   7      450.58      457.63      5.86 o
   4  -4   7        3.76        3.19      2.53 o
   5  -4   7        1.05       -0.61      2.46 o
   6  -4   7        1.24       -0.70      2.17 o
   7  -4   7        3.54        5.58      4.49 o
   8  -4   7        4.26        3.10      3.72 o
  -9  -3   7        0.10       -4.65      4.65 o
  -8  -3   7       17.58       20.76      5.58 o
  -7  -3   7        3.89        1.90      2.32 o
  -6  -3   7       18.58       16.82      1.64 o
  -5  -3   7        8.23        7.01      1.43 o
  -4  -3   7       10.10       11.69      1.43 o
  -3  -3   7      223.83      200.21      3.63 o
  -2  -3   7       53.47       67.15      3.56 o
  -1  -3   7        6.70        4.10      1.26 o
   0  -3   7      191.36      195.40      3.72 o
   1  -3   7        4.97        2.98      1.11 o
   2  -3   7        0.04        7.85      1.25 o
   3  -3   7      172.71      183.42      4.50 o
   4  -3   7      119.93      123.45      4.31 o
   5  -3   7      401.23      409.79      9.80 o
   6  -3   7        1.87        0.02      2.27 o
   7  -3   7        1.98        0.19      2.82 o
   8  -3   7        6.04        4.65      4.03 o
  -9  -2   7        0.10       -1.86      4.03 o
  -8  -2   7       32.08       28.19      5.58 o
  -7  -2   7        0.90        3.32      2.23 o
  -6  -2   7       39.99       34.30      1.97 o
  -5  -2   7      146.37      150.04      2.99 o
  -4  -2   7       20.30       22.96      1.64 o
  -3  -2   7      253.06      264.37      4.26 o
  -2  -2   7      508.67      534.23      5.64 o
  -1  -2   7       16.74        9.40      1.20 o
   0  -2   7     1103.55     1176.42     12.43 o
   1  -2   7        3.10        7.76      1.15 o
   2  -2   7      216.36      202.58      3.74 o
   3  -2   7      328.02      327.40      5.65 o
   4  -2   7      238.70      245.67      5.30 o
   5  -2   7        2.49        1.26      2.17 o
   6  -2   7        4.16        4.73      2.36 o
   7  -2   7       11.65        8.41      2.97 o
   8  -2   7        4.99        8.06      4.03 o
  -9  -1   7       70.50       57.01      7.44 o
  -8  -1   7       20.67       17.25      3.39 o
  -7  -1   7       24.14       25.35      2.37 o
  -6  -1   7       25.44       20.54      1.59 o
  -5  -1   7       54.25       54.86      1.97 o
  -4  -1   7        0.18       -0.79      0.87 o
  -3  -1   7       51.79       58.53      2.74 o
  -2  -1   7      333.90      291.85      7.03 o
  -1  -1   7      786.56      715.51      7.68 o
   0  -1   7      141.81      140.91      3.37 o
   1  -1   7       29.07       42.83      1.94 o
   2  -1   7       25.54       20.78      1.39 o
   3  -1   7        0.23       -1.08      1.08 o
   4  -1   7      324.54      329.37      6.59 o
   5  -1   7       35.06       32.26      3.30 o
   6  -1   7       33.76       21.53      3.61 o
   7  -1   7        8.76        2.62      3.41 o
   8  -1   7       16.31       23.86      5.27 o
  -9   0   7        0.33        3.10      4.34 o
  -8   0   7        0.13        0.50      1.87 o
  -7   0   7        8.15        6.35      1.47 o
  -6   0   7      260.84      251.83      4.75 o
  -5   0   7      115.18      115.45      2.50 o
  -4   0   7       18.28       12.97      1.45 o
  -3   0   7      115.73      108.03      3.41 o
  -2   0   7      293.82      266.82      5.77 o
  -1   0   7       67.24       61.55      2.10 o
   0   0   7      639.09      674.36      7.29 o
   1   0   7       19.37       13.66      1.21 o
   2   0   7      204.64      202.48      3.66 o
   3   0   7      113.53      130.65      3.58 o
   4   0   7       72.05       65.28      3.28 o
   5   0   7       19.69       22.59      2.97 o
   6   0   7       15.14       14.57      2.82 o
   7   0   7        2.02        4.81      6.66 o
   8   0   7       11.50       19.83      5.27 o
  -9   1   7       19.49       28.81      4.65 o
  -8   1   7       84.86       93.75      4.42 o
  -7   1   7        5.08        5.98      1.90 o
  -6   1   7      266.94      260.23      4.89 o
  -5   1   7       49.89       52.42      1.77 o
  -4   1   7      573.23      611.05      6.19 o
  -3   1   7       17.46       12.65      1.79 o
  -2   1   7        0.05        3.87      1.38 o
  -1   1   7      801.83      878.08     10.81 o
   0   1   7      223.66      229.48      3.40 o
   1   1   7        0.16        3.28      1.02 o
   2   1   7      145.59      148.62      3.15 o
   3   1   7       23.97       24.40      1.94 o
   4   1   7      250.18      241.28      6.45 o
   5   1   7       26.91       19.19      2.91 o
   6   1   7        0.12       -1.38      1.95 o
   7   1   7       29.23       29.67      4.37 o
   8   1   7        0.24        3.41      4.34 o
  -9   2   7       22.46       15.80      5.27 o
  -8   2   7        5.17        3.52      2.63 o
  -7   2   7       21.92       25.83      2.39 o
  -6   2   7      155.85      139.81      4.56 o
  -5   2   7      123.42      122.30      2.88 o
  -4   2   7       34.58       27.44      2.91 o
  -3   2   7      248.77      241.21      4.29 o
  -2   2   7       12.90       19.33      1.27 o
  -1   2   7      767.49      795.79      7.88 o
   0   2   7        0.34        0.44      0.65 o
   1   2   7       93.17      104.76      3.02 o
   2   2   7      140.81      140.26      3.38 o
   3   2   7      322.62      330.94      6.38 o
   4   2   7       34.68       35.42      2.69 o
   5   2   7        0.01       -0.32      1.81 o
   6   2   7       13.60       17.97      3.50 o
   7   2   7        9.12       16.38      3.72 o
  -9   3   7        1.11        0.63      3.13 o
  -8   3   7        0.11        2.58      1.79 o
  -7   3   7       21.68       18.48      2.08 o
  -6   3   7      231.65      236.56      5.21 o
  -5   3   7      326.24      340.94      5.13 o
  -4   3   7      841.88      871.31      9.73 o
  -3   3   7      150.49      158.48      3.19 o
  -2   3   7      112.23      119.54      2.46 o
  -1   3   7       96.54      113.22      2.46 o
   0   3   7      357.14      415.28      7.39 o
   1   3   7      276.09      268.22      5.04 o
   2   3   7       88.54       93.21      2.96 o
   3   3   7       23.82       23.96      3.79 o
   4   3   7      218.86      214.69      5.55 o
   5   3   7       15.91       17.40      2.98 o
   6   3   7        5.56       11.75      3.48 o
   7   3   7       13.18        8.84      3.57 o
 -10   4   7       53.45       53.60      8.98 o
  -9   4   7        1.99        0.93      3.29 o
  -8   4   7       67.81       64.52      3.62 o
  -7   4   7        6.48        7.30      2.33 o
  -6   4   7       56.91       64.25      4.61 o
  -5   4   7      140.61      146.21      3.16 o
  -4   4   7      325.37      307.52      4.53 o
  -3   4   7       58.43       67.73      2.06 o
  -2   4   7     1426.64     1448.48     14.20 o
  -1   4   7      247.39      259.85      3.98 o
   0   4   7      295.66      318.98      5.46 o
   1   4   7       39.15       34.68      2.44 o
   2   4   7      214.75      232.28      7.69 o
   3   4   7       48.78       46.96      3.44 o
   4   4   7        6.81        6.49      4.18 o
   5   4   7        6.47        3.54      2.60 o
   6   4   7       29.48       33.65      4.76 o
   7   4   7        0.01        3.14      4.65 o
 -10   5   7        1.61        0.93      4.96 o
  -9   5   7        0.11       -0.30      3.17 o
  -8   5   7       27.25       34.26      3.09 o
  -7   5   7        0.08        0.76      1.64 o
  -6   5   7       62.11       65.67      4.02 o
  -5   5   7        7.92        8.49      1.31 o
  -4   5   7      304.47      309.93      4.45 o
  -3   5   7     1168.76     1189.97      9.87 o
  -2   5   7      147.09      143.88      2.88 o
  -1   5   7      719.20      748.85     10.50 o
   0   5   7       38.49       40.62      2.82 o
   1   5   7        1.08       -1.07      1.07 o
   2   5   7        3.38        6.31      1.55 o
   3   5   7      100.44      113.10      5.35 o
   4   5   7      223.69      240.85     10.07 o
   5   5   7        2.35        4.43      3.25 o
   6   5   7        5.44        4.34      5.11 o
   7   5   7        0.74       -1.86      4.34 o
  -9   6   7        8.03       10.44      2.43 o
  -8   6   7        4.08        0.85      1.84 o
  -7   6   7       66.69       70.77      4.47 o
  -6   6   7        1.30       -0.68      1.11 o
  -5   6   7        1.28        0.84      1.30 o
  -4   6   7       67.66       67.73      2.25 o
  -3   6   7       68.13       72.29      2.76 o
  -2   6   7      377.51      381.85      5.08 o
  -1   6   7       10.54       10.96      1.51 o
   0   6   7      202.40      191.54      4.61 o
   1   6   7       40.89       39.32      2.59 o
   2   6   7        1.72       -1.44      1.44 o
   3   6   7       14.63       13.27      2.80 o
   4   6   7      161.86      188.23      8.73 o
   5   6   7        6.18        1.39      3.04 o
   6   6   7       40.67       39.97      5.78 o
  -9   7   7        3.94        0.43      2.29 o
  -8   7   7        7.07       10.73      2.48 o
  -7   7   7       13.87       18.89      2.55 o
  -6   7   7       35.38       32.01      2.09 o
  -5   7   7        1.21        1.72      1.23 o
  -4   7   7       42.02       46.46      2.45 o
  -3   7   7      108.21      117.16      2.88 o
  -2   7   7       66.89       63.10      2.81 o
  -1   7   7       73.78       71.31      3.08 o
   0   7   7      260.54      249.47      5.63 o
   1   7   7       30.07       28.28      2.83 o
   2   7   7       33.01       22.44      3.21 o
   3   7   7      108.56       97.33      5.57 o
   4   7   7       15.82       18.96      4.01 o
   5   7   7        0.17        6.21      3.48 o
   6   7   7        0.37       -2.17      4.65 o
  -9   8   7       36.08       36.77      3.82 o
  -8   8   7       41.62       38.80      3.59 o
  -7   8   7       16.63       20.57      2.68 o
  -6   8   7       13.41        8.86      1.69 o
  -5   8   7        9.82        9.72      1.65 o
  -4   8   7      245.88      254.41      4.90 o
  -3   8   7       25.67       23.34      2.15 o
  -2   8   7       84.12       95.14      5.52 o
  -1   8   7        6.96        8.72      2.00 o
   0   8   7       20.97       13.76      2.35 o
   1   8   7      118.34      119.69      4.93 o
   2   8   7        0.46       -0.27      2.23 o
   3   8   7       74.47       79.40      5.46 o
   4   8   7        1.11        3.37      3.61 o
   5   8   7       30.19       36.87      8.06 o
  -9   9   7        0.73        2.48      3.72 o
  -8   9   7       12.35       11.40      2.79 o
  -7   9   7       32.73       32.88      2.39 o
  -6   9   7        0.51        0.22      1.50 o
  -5   9   7      424.66      444.69      9.82 o
  -4   9   7       23.29       25.94      2.62 o
  -3   9   7       59.96       56.78      3.36 o
  -2   9   7       12.48       12.80      1.95 o
  -1   9   7        2.14        3.11      1.97 o
   0   9   7       35.05       33.91      3.27 o
   1   9   7        3.52        0.51      2.10 o
   2   9   7       26.28       27.88      3.91 o
   3   9   7       24.02       19.00      4.37 o
   4   9   7        9.49       14.18      4.71 o
   5   9   7        4.11        6.82      6.20 o
  -9  10   7       38.62       40.28      6.20 o
  -8  10   7        1.38        1.07      2.45 o
  -7  10   7        0.07        1.22      1.69 o
  -6  10   7        8.48        8.31      2.55 o
  -5  10   7        0.10       -0.04      3.81 o
  -4  10   7        1.99        1.34      2.00 o
  -3  10   7       30.66       35.12      4.25 o
  -2  10   7        6.42        7.39      2.10 o
  -1  10   7       24.30       23.76      3.86 o
   0  10   7       67.06       79.08      4.54 o
   1  10   7        8.95        5.91      2.72 o
   2  10   7        3.42        7.84      3.15 o
   3  10   7        3.80        3.14      3.93 o
   4  10   7        6.14        4.65      6.20 o
  -8  11   7        1.03        0.31      4.03 o
  -7  11   7        0.34       -0.95      3.28 o
  -6  11   7       35.42       29.46      3.80 o
  -5  11   7       35.12       42.55      4.11 o
  -4  11   7       80.48       86.21      5.57 o
  -3  11   7        1.68       -1.47      1.93 o
  -2  11   7        1.43       -1.16      1.98 o
  -1  11   7        9.74       12.91      3.27 o
   0  11   7       23.81       21.61      3.37 o
   1  11   7       32.08       36.82      4.69 o
   2  11   7        0.85        1.18      3.12 o
   3  11   7        2.91       -1.55      5.58 o
  -8  12   7        1.27        1.59      5.58 o
  -7  12   7       32.69       33.04      4.17 o
  -6  12   7       13.28        9.56      4.74 o
  -5  12   7       38.97       31.66      4.11 o
  -4  12   7        0.01        3.13      2.64 o
  -3  12   7        8.52        7.75      2.58 o
  -2  12   7        2.74        3.46      2.92 o
  -1  12   7       20.15       14.78      3.73 o
   0  12   7       10.87        6.23      4.15 o
   1  12   7        5.48        7.96      3.55 o
   2  12   7        2.30        5.73      4.38 o
  -7  13   7       13.06       12.39      6.20 o
  -6  13   7        0.06        1.32      3.03 o
  -5  13   7        7.24        8.47      3.16 o
  -4  13   7        5.59       -0.28      2.76 o
  -3  13   7       16.92       15.00      3.45 o
  -2  13   7        3.66        6.95      3.57 o
  -1  13   7        8.71       10.21      3.93 o
   0  13   7       17.35       22.91      5.58 o
   1  13   7        5.65        9.18      5.24 o
  -6  14   7        2.57       -1.86      5.89 o
  -5  14   7       77.94      101.02      8.11 o
  -4  14   7       11.49       10.44      4.49 o
  -3  14   7        1.16        2.58      3.10 o
  -2  14   7        4.21        8.85      6.35 o
  -1  14   7       19.27       15.36      8.06 o
   0  14   7        2.20        2.48      5.26 o
  -4  15   7        0.14        2.03      4.23 o
  -3  15   7        8.87        5.58      7.13 o
  -2  15   7        3.74       -2.48      7.44 o
   2 -16   8        0.96       -4.96      8.68 o
  -1 -15   8        0.24       -4.75      5.14 o
   0 -15   8       15.31       13.33      6.17 o
   1 -15   8        1.02       -3.81      3.81 o
   2 -15   8        3.42        8.68      8.68 o
   3 -15   8       13.31       15.80      9.60 o
   4 -15   8        2.95        8.37      8.98 o
  -3 -14   8        2.58        3.41      9.29 o
  -2 -14   8        0.78        4.52      4.55 o
  -1 -14   8        0.12       -1.41      4.76 o
   0 -14   8        0.22       -0.54      5.09 o
   1 -14   8       14.50        6.76      3.99 o
   2 -14   8        9.04       11.84      5.28 o
   3 -14   8        0.93        0.23      4.32 o
   4 -14   8       17.56       19.84      6.09 o
   5 -14   8        2.72        8.98      7.75 o
  -4 -13   8        3.92        4.34      9.29 o
  -3 -13   8        9.75        2.63      5.06 o
  -2 -13   8        1.36        2.33      3.80 o
  -1 -13   8       13.48       23.99      5.51 o
   0 -13   8       32.89       30.91      4.95 o
   1 -13   8        7.95        2.99      3.50 o
   2 -13   8        6.03        7.48      3.68 o
   3 -13   8        0.02       -3.10      4.03 o
   4 -13   8        0.61        2.53      4.32 o
   5 -13   8        3.86        8.81      5.02 o
   6 -13   8        0.83       -2.48      6.51 o
  -5 -12   8        3.79        2.48      8.37 o
  -4 -12   8        5.51        2.62      4.53 o
  -3 -12   8       15.65        9.70      4.84 o
  -2 -12   8        0.51       -0.42      3.22 o
  -1 -12   8        9.23        9.30      3.34 o
   0 -12   8        9.41       13.31      3.04 o
   1 -12   8        1.06        3.20      3.21 o
   2 -12   8       16.45       10.85      3.39 o
   3 -12   8       15.48       11.97      4.54 o
   4 -12   8        9.45       10.79      4.71 o
   5 -12   8        9.94       13.82      4.80 o
   6 -12   8        1.47       -1.24      3.94 o
  -5 -11   8        2.24        0.83      4.80 o
  -4 -11   8        0.32       -2.10      2.92 o
  -3 -11   8        7.03       10.15      3.14 o
  -2 -11   8        2.72        2.43      3.23 o
  -1 -11   8        4.79        6.40      2.93 o
   0 -11   8        0.20       -2.22      2.22 o
   1 -11   8        1.40       -2.59      2.59 o
   2 -11   8       93.50       84.98      5.76 o
   3 -11   8       17.34        6.75      4.18 o
   4 -11   8       57.99       64.31      6.57 o
   5 -11   8        5.56        4.03      3.94 o
   6 -11   8        0.53       -2.74      4.65 o
   7 -11   8        0.02        7.42      4.49 o
  -6 -10   8        0.04       -0.31      6.82 o
  -5 -10   8        6.16        4.67      4.65 o
  -4 -10   8       31.53       33.18      4.33 o
  -3 -10   8       37.79       28.89      3.64 o
  -2 -10   8       11.41        8.57      2.64 o
  -1 -10   8       33.05       30.13      3.63 o
   0 -10   8      120.61      148.73      5.49 o
   1 -10   8        6.35        4.94      2.04 o
   2 -10   8      107.03      109.56      5.10 o
   3 -10   8       39.64       37.60      3.63 o
   4 -10   8       76.35       89.85      7.01 o
   5 -10   8       51.82       44.93      5.70 o
   6 -10   8        6.79        7.67      5.11 o
   7 -10   8        1.33       -2.99      3.71 o
  -7  -9   8        1.50        3.10      7.13 o
  -6  -9   8        3.13        2.50      4.18 o
  -5  -9   8       17.13       16.48      4.80 o
  -4  -9   8        0.07        1.64      2.90 o
  -3  -9   8       36.69       36.92      3.90 o
  -2  -9   8       31.04       25.99      4.95 o
  -1  -9   8       42.32       39.66      2.96 o
   0  -9   8       30.41       30.40      2.34 o
   1  -9   8      162.09      151.15      5.06 o
   2  -9   8       12.69        7.85      2.35 o
   3  -9   8        2.07        0.74      2.91 o
   4  -9   8        3.69        3.77      3.48 o
   5  -9   8        3.95        0.21      3.39 o
   6  -9   8       15.67        9.76      3.94 o
   7  -9   8        1.29        4.34      3.94 o
  -7  -8   8        0.00       -3.49      3.49 o
  -6  -8   8        2.00        3.41      4.96 o
  -5  -8   8       10.66        9.34      2.81 o
  -4  -8   8       91.79      104.52      4.97 o
  -3  -8   8       59.34       59.15      4.74 o
  -2  -8   8       84.40       90.82      3.95 o
  -1  -8   8       24.90       24.50      2.01 o
   0  -8   8        0.01        0.07      1.59 o
   1  -8   8      153.94      163.80      6.40 o
   2  -8   8       92.30       84.14      3.58 o
   3  -8   8      351.57      337.30     10.28 o
   4  -8   8      172.51      171.79      8.65 o
   5  -8   8       21.28       11.72      4.05 o
   6  -8   8       20.43       16.93      4.16 o
   7  -8   8        1.66        1.95      3.48 o
   8  -8   8        0.12        8.37      5.58 o
  -8  -7   8       11.27        3.41      6.82 o
  -7  -7   8        8.92       10.13      4.09 o
  -6  -7   8      197.35      210.35      9.51 o
  -5  -7   8       16.23       25.77      3.40 o
  -4  -7   8       57.09       65.42      3.98 o
  -3  -7   8        1.00       -0.75      1.54 o
  -2  -7   8        9.17       10.48      2.08 o
  -1  -7   8       13.45        9.68      1.61 o
   0  -7   8      434.54      441.60      7.11 o
   1  -7   8       69.42       66.65      4.94 o
   2  -7   8        5.46        7.80      1.95 o
   3  -7   8      781.09      745.83     11.22 o
   4  -7   8       36.92       30.54      7.75 o
   5  -7   8        3.03        2.27      3.39 o
   6  -7   8        5.16        1.86      3.39 o
   7  -7   8        1.58        0.62      3.29 o
   8  -7   8        6.99       12.70      5.58 o
  -8  -6   8        1.16       -1.72      3.42 o
  -7  -6   8       41.41       52.28      9.29 o
  -6  -6   8        7.59        8.66      2.60 o
  -5  -6   8      108.61      109.43      5.25 o
  -4  -6   8      104.25      109.57      4.11 o
  -3  -6   8      340.80      361.92      7.03 o
  -2  -6   8      227.12      233.97      5.39 o
  -1  -6   8        8.65        4.64      1.52 o
   0  -6   8       89.70       83.66      3.18 o
   1  -6   8      125.36      157.05      4.55 o
   2  -6   8       59.89       57.77      3.18 o
   3  -6   8       22.06       16.62      2.86 o
   4  -6   8       62.47       55.08      4.29 o
   5  -6   8       10.70        6.83      3.39 o
   6  -6   8        0.09       -1.52      3.04 o
   7  -6   8        0.77       -3.04      3.04 o
   8  -6   8       13.60       23.24      6.20 o
  -8  -5   8        2.98        0.77      3.35 o
  -7  -5   8       35.17       33.12      4.39 o
  -6  -5   8       31.32       29.96      3.03 o
  -5  -5   8      171.91      177.64      6.14 o
  -4  -5   8        1.45        0.95      1.57 o
  -3  -5   8       41.99       41.63      2.12 o
  -2  -5   8        0.75        1.75      1.36 o
  -1  -5   8       65.43       64.95      2.51 o
   0  -5   8      177.64      181.05      4.49 o
   1  -5   8      142.02      115.18      4.35 o
   2  -5   8        3.06       -1.46      1.46 o
   3  -5   8       73.05       74.79      4.32 o
   4  -5   8        5.76        0.62      2.26 o
   5  -5   8       37.99       34.77      4.49 o
   6  -5   8        0.61        2.35      3.13 o
   7  -5   8        0.07        0.48      3.26 o
   8  -5   8       14.81       14.25      5.27 o
  -9  -4   8       15.42       25.72      7.13 o
  -8  -4   8       10.18        8.90      3.20 o
  -7  -4   8        4.28        5.82      3.04 o
  -6  -4   8       16.67       17.65      2.42 o
  -5  -4   8        5.99        9.43      1.86 o
  -4  -4   8       11.02       11.86      1.71 o
  -3  -4   8        5.76        6.67      1.22 o
  -2  -4   8        7.15        5.85      1.61 o
  -1  -4   8      451.37      484.28      7.22 o
   0  -4   8      194.57      212.86      4.22 o
   1  -4   8      110.40      123.78      3.48 o
   2  -4   8      814.05      809.60      9.75 o
   3  -4   8        4.02       12.15      1.55 o
   4  -4   8      101.00       94.88      4.52 o
   5  -4   8      109.07      121.79      6.78 o
   6  -4   8       35.58       30.29      4.08 o
   7  -4   8       20.58       17.32      3.93 o
   8  -4   8       17.54       25.41      5.89 o
  -9  -3   8       21.98       22.49      4.84 o
  -8  -3   8        0.49        2.55      2.68 o
  -7  -3   8       14.00       10.10      4.03 o
  -6  -3   8      104.09       99.41      4.19 o
  -5  -3   8      299.82      300.44      6.28 o
  -4  -3   8       33.00       43.23      2.06 o
  -3  -3   8      681.96      637.02      7.16 o
  -2  -3   8      141.08      143.53      4.47 o
  -1  -3   8      111.10      126.92      3.51 o
   0  -3   8      793.38      786.79      9.85 o
   1  -3   8      121.49      114.58      3.25 o
   2  -3   8      237.17      243.12      3.73 o
   3  -3   8      124.52      125.17      3.87 o
   4  -3   8      165.92      167.39      7.42 o
   5  -3   8       36.15       33.88      3.75 o
   6  -3   8        2.24        0.33      2.49 o
   7  -3   8       10.89       11.62      3.49 o
   8  -3   8       14.79       13.94      4.96 o
  -9  -2   8        5.71        7.13      6.20 o
  -8  -2   8       16.71       17.33      3.71 o
  -7  -2   8       70.13       78.51      4.64 o
  -6  -2   8       12.45       10.22      1.34 o
  -5  -2   8        1.40        0.69      1.02 o
  -4  -2   8       25.29       26.76      2.10 o
  -3  -2   8      697.55      704.93      7.86 o
  -2  -2   8        0.66        1.06      0.85 o
  -1  -2   8      390.58      413.83      6.25 o
   0  -2   8      247.42      260.36      5.57 o
   1  -2   8      183.52      184.13      4.30 o
   2  -2   8        9.97       11.38      1.49 o
   3  -2   8      180.53      181.31      4.45 o
   4  -2   8        2.05        0.72      1.70 o
   5  -2   8       26.75       20.95      3.18 o
   6  -2   8        6.98        7.19      2.56 o
   7  -2   8       19.75       24.34      4.15 o
   8  -2   8        3.00        2.17      4.03 o
  -9  -1   8        0.29       -4.65      4.65 o
  -8  -1   8        5.40       -1.86      4.03 o
  -7  -1   8        0.47        0.54      2.61 o
  -6  -1   8        0.97        1.06      1.21 o
  -5  -1   8       30.44       33.16      1.87 o
  -4  -1   8      142.91      132.27      3.46 o
  -3  -1   8      119.34      133.09      4.83 o
  -2  -1   8      224.89      245.38      4.75 o
  -1  -1   8     2670.19     2700.59     26.94 o
   0  -1   8       61.15       60.82      2.52 o
   1  -1   8      206.19      196.51      3.97 o
   2  -1   8        3.61        4.15      1.23 o
   3  -1   8       46.80       54.49      3.03 o
   4  -1   8      200.21      188.80      5.34 o
   5  -1   8       71.21       67.42      5.30 o
   6  -1   8       32.10       30.03      3.62 o
   7  -1   8       34.95       36.47      4.54 o
   8  -1   8        0.24       -0.93      4.03 o
  -9   0   8        2.84        2.48      4.34 o
  -8   0   8       14.54       15.25      3.17 o
  -7   0   8       17.29       23.41      2.07 o
  -6   0   8        7.98        6.15      1.71 o
  -5   0   8       16.55       20.90      1.53 o
  -4   0   8      291.98      283.74      4.98 o
  -3   0   8      558.38      602.03      8.90 o
  -2   0   8       13.99       15.67      1.59 o
  -1   0   8     1258.34     1390.19     15.00 o
   0   0   8      254.59      251.35      4.20 o
   1   0   8     1000.74     1079.47     15.53 o
   2   0   8       23.80       23.80      1.78 o
   3   0   8       33.18       27.62      2.45 o
   4   0   8        5.96        8.44      2.50 o
   5   0   8       27.51       31.67      6.08 o
   6   0   8        7.14        6.24      2.53 o
   7   0   8        0.39        0.66      2.97 o
   8   0   8        0.92       -4.03      4.03 o
  -9   1   8       16.78       16.11      4.03 o
  -8   1   8        0.53        1.84      2.29 o
  -7   1   8      158.08      159.80      4.85 o
  -6   1   8      153.06      166.62      4.03 o
  -5   1   8       16.26       19.89      1.44 o
  -4   1   8       23.77       20.71      1.73 o
  -3   1   8      615.30      667.51      9.25 o
  -2   1   8      294.58      324.11      6.32 o
  -1   1   8      312.22      332.46      6.17 o
   0   1   8      145.66      133.11      2.71 o
   1   1   8       34.34       33.29      2.40 o
   2   1   8       70.27       66.51      2.58 o
   3   1   8      153.45      138.78      4.35 o
   4   1   8      381.42      355.66     10.25 o
   5   1   8       22.41       19.39      3.00 o
   6   1   8       58.32       66.63      4.92 o
   7   1   8        1.02        7.27      4.18 o
  -9   2   8        0.82        0.86      3.87 o
  -8   2   8        1.06       -0.33      2.63 o
  -7   2   8      211.25      210.76      4.63 o
  -6   2   8     1662.14     1683.40     22.76 o
  -5   2   8        1.34        3.97      1.07 o
  -4   2   8      138.10      148.87      3.60 o
  -3   2   8      296.59      311.80      5.47 o
  -2   2   8      156.73      189.54      4.42 o
  -1   2   8     1316.57     1275.47     11.64 o
   0   2   8      677.71      722.13      9.07 o
   1   2   8       11.80       14.87      1.46 o
   2   2   8       33.89       31.13      2.05 o
   3   2   8        2.66        0.90      1.46 o
   4   2   8      159.92      160.11      5.40 o
   5   2   8        2.75        2.38      2.68 o
   6   2   8       14.09       22.67      6.20 o
   7   2   8        0.54        5.47      3.48 o
  -9   3   8       42.24       52.04      8.83 o
  -8   3   8       71.84       81.78      4.87 o
  -7   3   8       41.77       45.46      2.52 o
  -6   3   8      564.94      554.99     14.44 o
  -5   3   8        8.27        8.17      1.87 o
  -4   3   8        1.97        3.27      1.15 o
  -3   3   8      659.21      647.41      9.43 o
  -2   3   8      166.54      179.14      3.99 o
  -1   3   8       16.21       21.19      1.64 o
   0   3   8       68.25       57.58      2.69 o
   1   3   8      322.53      314.33      6.42 o
   2   3   8      178.66      171.57      4.01 o
   3   3   8      104.17      100.79      3.96 o
   4   3   8       96.86       74.34      4.75 o
   5   3   8        2.43        0.43      2.13 o
   6   3   8        6.49        4.29      4.65 o
   7   3   8        0.00        5.45      4.96 o
 -10   4   8        5.87        5.89      5.58 o
  -9   4   8        0.37        0.65      2.04 o
  -8   4   8        3.08        1.57      1.87 o
  -7   4   8       62.48       62.84      3.10 o
  -6   4   8      892.69      868.68     10.08 o
  -5   4   8     1401.59     1446.72     13.51 o
  -4   4   8        3.32        4.44      1.00 o
  -3   4   8       62.31       57.52      2.05 o
  -2   4   8      373.12      388.16      6.62 o
  -1   4   8        3.12        3.14      0.86 o
   0   4   8      202.65      225.01      5.68 o
   1   4   8      323.64      332.92      6.78 o
   2   4   8      259.48      238.25      5.42 o
   3   4   8       27.89       22.70      2.81 o
   4   4   8        1.36       -0.30      3.25 o
   5   4   8       10.64        9.08      3.20 o
   6   4   8        0.34        2.89      3.26 o
   7   4   8        2.82        0.00      4.96 o
  -9   5   8        7.05        7.70      2.25 o
  -8   5   8      135.14      133.79      7.61 o
  -7   5   8       20.68       20.93      2.26 o
  -6   5   8       15.54        7.76      1.47 o
  -5   5   8      267.92      287.41      4.88 o
  -4   5   8       19.43       19.46      1.45 o
  -3   5   8      246.46      232.44      4.46 o
  -2   5   8      226.33      225.64      4.36 o
  -1   5   8       31.53       31.64      1.85 o
   0   5   8        0.82        0.59      1.09 o
   1   5   8       70.06       69.32      3.35 o
   2   5   8      313.45      299.06      5.79 o
   3   5   8       49.55       39.54      3.81 o
   4   5   8        1.64       -1.37      2.60 o
   5   5   8       10.94        5.10      3.26 o
   6   5   8        1.75        2.62      3.56 o
  -9   6   8        3.78        7.90      2.43 o
  -8   6   8        0.00        1.84      2.06 o
  -7   6   8       32.59       28.63      2.54 o
  -6   6   8        0.44        2.81      1.21 o
  -5   6   8       18.93       17.22      2.78 o
  -4   6   8       60.95       56.76      2.40 o
  -3   6   8       16.52       17.69      1.45 o
  -2   6   8       32.17       27.34      2.08 o
  -1   6   8       12.05       16.60      1.87 o
   0   6   8      229.62      248.73      5.57 o
   1   6   8       69.01       77.93      3.55 o
   2   6   8       19.57       16.35      2.92 o
   3   6   8       56.84       51.86      4.70 o
   4   6   8        0.00        2.52      2.95 o
   5   6   8        1.06        5.58      3.51 o
   6   6   8        4.14        5.89      5.89 o
  -9   7   8        2.98        0.86      2.32 o
  -8   7   8        0.01        1.53      2.06 o
  -7   7   8       31.08       34.77      4.49 o
  -6   7   8       73.54       84.95      3.25 o
  -5   7   8      128.48      130.32      3.89 o
  -4   7   8        0.44        2.34      1.19 o
  -3   7   8        3.04        3.25      1.15 o
  -2   7   8        6.02        6.22      1.48 o
  -1   7   8        4.46        3.12      2.37 o
   0   7   8      474.79      470.52     10.96 o
   1   7   8      101.50      108.99      4.73 o
   2   7   8       34.90       39.84      4.14 o
   3   7   8       15.37       22.41      4.77 o
   4   7   8        5.05        3.42      3.35 o
   5   7   8       30.15       43.89      6.02 o
  -9   8   8        0.04       -0.29      2.81 o
  -8   8   8        3.84        8.22      2.59 o
  -7   8   8       32.19       28.12      3.05 o
  -6   8   8      193.15      189.12      5.34 o
  -5   8   8       72.11       72.82      3.16 o
  -4   8   8       86.01       95.68      3.60 o
  -3   8   8        7.12        3.83      1.64 o
  -2   8   8        5.24        4.50      1.59 o
  -1   8   8       24.25       31.92      2.93 o
   0   8   8       10.93        9.85      4.74 o
   1   8   8        0.32       -0.72      1.84 o
   2   8   8        1.24        3.65      2.59 o
   3   8   8        5.66        4.88      3.39 o
   4   8   8        1.25        0.24      3.35 o
   5   8   8        0.03        3.72      5.89 o
  -9   9   8        1.34        0.62      3.72 o
  -8   9   8        0.00        0.26      2.27 o
  -7   9   8        0.23        1.05      1.51 o
  -6   9   8        6.06        7.22      1.97 o
  -5   9   8        8.01        6.47      1.97 o
  -4   9   8        0.05        1.40      1.65 o
  -3   9   8        0.48        3.61      2.01 o
  -2   9   8        4.36        4.01      2.29 o
  -1   9   8       55.44       57.45      3.94 o
   0   9   8        9.27        6.94      2.59 o
   1   9   8       39.51       34.89      4.09 o
   2   9   8       17.38       30.68      4.32 o
   3   9   8       45.21       57.00      6.56 o
   4   9   8       15.56       18.90      7.13 o
  -8  10   8        3.39        4.30      2.67 o
  -7  10   8        7.87       10.57      2.38 o
  -6  10   8        0.31        1.18      1.83 o
  -5  10   8      147.89      153.00      7.24 o
  -4  10   8        0.25       -1.90      1.90 o
  -3  10   8      224.03      244.88      8.17 o
  -2  10   8       79.50       73.88      5.17 o
  -1  10   8      115.41      112.39      5.31 o
   0  10   8       27.56       19.65      3.17 o
   1  10   8       13.94       10.73      3.34 o
   2  10   8        0.14        0.97      3.19 o
   3  10   8        9.92        8.67      4.39 o
   4  10   8        3.56        6.20      7.13 o
  -8  11   8        7.13        5.64      4.18 o
  -7  11   8        8.14       10.54      3.21 o
  -6  11   8       14.49       12.16      3.23 o
  -5  11   8       11.45       11.09      4.88 o
  -4  11   8       15.33       15.08      3.19 o
  -3  11   8       23.21       24.19      3.35 o
  -2  11   8       13.82       17.93      3.46 o
  -1  11   8        0.15        3.32      2.74 o
   0  11   8       39.12       42.74      4.29 o
   1  11   8        1.64       -0.50      3.00 o
   2  11   8        5.85        9.63      3.99 o
   3  11   8        0.28        0.93      6.20 o
  -7  12   8       12.21        8.78      4.05 o
  -6  12   8       33.25       36.13      4.38 o
  -5  12   8       27.79       25.82      4.05 o
  -4  12   8       48.27       38.78      4.24 o
  -3  12   8      141.00      136.18      6.55 o
  -2  12   8       15.44       17.87      3.86 o
  -1  12   8        0.12       -1.64      2.98 o
   0  12   8        9.05        7.75      4.60 o
   1  12   8        1.30        3.59      3.68 o
   2  12   8        0.11       -1.86      6.20 o
  -7  13   8        3.36       -3.41      4.96 o
  -6  13   8        4.28        3.04      4.01 o
  -5  13   8        4.18        7.30      3.27 o
  -4  13   8        2.62        5.36      3.12 o
  -3  13   8       39.93       54.01      5.31 o
  -2  13   8        9.16       10.38      3.78 o
  -1  13   8        6.45        7.75      3.94 o
   0  13   8        5.38       11.77      5.48 o
   1  13   8        3.29        1.86      7.75 o
  -6  14   8       13.17       16.11      6.82 o
  -5  14   8       10.35       15.31      6.20 o
  -4  14   8        1.73       -1.18      7.59 o
  -3  14   8       19.76       17.97      7.75 o
  -2  14   8        7.94       14.25      8.06 o
  -1  14   8        4.38        4.03      7.13 o
  -1 -15   9        0.98       16.73      8.98 o
   0 -15   9       11.15       14.09      7.59 o
   1 -15   9       28.70       40.36      7.67 o
   2 -15   9       24.05       46.78     11.46 o
   3 -15   9        0.78       11.77      9.60 o
   4 -15   9        2.67        1.55      8.68 o
  -3 -14   9        4.43       -3.10      8.68 o
  -2 -14   9        4.30       -0.53      4.46 o
  -1 -14   9        0.02        2.30      5.02 o
   0 -14   9        0.06       -3.78      5.27 o
   1 -14   9        0.23        3.89      4.10 o
   2 -14   9        0.75        3.33      4.98 o
   3 -14   9        0.27       -4.16      4.37 o
   4 -14   9       14.41       17.04      9.29 o
   5 -14   9        1.70        4.65      7.75 o
  -4 -13   9        1.23        4.34      8.98 o
  -3 -13   9        7.96       16.31      6.33 o
  -2 -13   9        6.34        2.26      4.05 o
  -1 -13   9        0.98       -2.72      4.07 o
   0 -13   9        2.90        0.42      4.33 o
   1 -13   9        3.32        1.79      3.68 o
   2 -13   9       17.87       10.40      4.02 o
   3 -13   9        4.25        7.78      4.84 o
   4 -13   9        1.61        5.42      5.04 o
   5 -13   9       41.54       46.16      9.91 o
  -5 -12   9        4.50       -5.89      8.06 o
  -4 -12   9        0.00       -7.13      7.13 o
  -3 -12   9       10.22        6.45      4.98 o
  -2 -12   9       10.38        6.87      4.15 o
  -1 -12   9       18.74       20.34      3.97 o
   0 -12   9       55.65       65.43      4.64 o
   1 -12   9        9.78        1.75      3.19 o
   2 -12   9        4.16        9.33      3.72 o
   3 -12   9        4.20        8.07      4.49 o
   4 -12   9        1.39        4.40      5.58 o
   5 -12   9        0.59        1.81      4.58 o
   6 -12   9        0.02        1.24      6.51 o
  -5 -11   9        8.81        7.13      8.06 o
  -4 -11   9        6.08        2.66      4.72 o
  -3 -11   9        8.36       10.05      3.21 o
  -2 -11   9        6.97        3.80      3.28 o
  -1 -11   9        9.13        9.23      2.86 o
   0 -11   9       37.55       32.71      3.62 o
   1 -11   9       47.92       55.66      5.30 o
   2 -11   9        4.14        2.86      4.76 o
   3 -11   9       29.10       47.11     11.00 o
   4 -11   9        6.81       -0.27      3.87 o
   5 -11   9        1.43        0.12      3.93 o
   6 -11   9        0.44        0.61      4.05 o
  -6 -10   9        3.26        8.98      8.06 o
  -5 -10   9        0.89       -3.87      3.87 o
  -4 -10   9        0.22       -1.31      2.84 o
  -3 -10   9       27.09       20.79      3.46 o
  -2 -10   9       27.66       16.35      3.13 o
  -1 -10   9       42.38       51.14      4.18 o
   0 -10   9       19.38       14.74      2.77 o
   1 -10   9       56.99       63.84      3.71 o
   2 -10   9       31.52       34.61      3.78 o
   3 -10   9       74.95       82.42      7.47 o
   4 -10   9       13.19        8.16      3.93 o
   5 -10   9        0.10       -1.24      3.51 o
   6 -10   9        0.97       -0.38      7.59 o
   7 -10   9        6.87        8.28      9.60 o
  -7  -9   9        2.62        0.31      7.13 o
  -6  -9   9       33.27       33.54      6.03 o
  -5  -9   9       67.04       72.73     10.22 o
  -4  -9   9        2.07        2.95      2.85 o
  -3  -9   9       24.99       25.74      3.43 o
  -2  -9   9      173.08      179.21      5.31 o
  -1  -9   9       78.57       83.23      4.51 o
   0  -9   9       39.92       39.38      2.99 o
   1  -9   9       87.80       89.32      4.26 o
   2  -9   9        9.77       10.67      3.67 o
   3  -9   9        8.82        1.10      2.80 o
   4  -9   9        8.85        6.23      3.93 o
   5  -9   9        7.51        7.50      3.93 o
   6  -9   9        0.00        3.21      3.83 o
   7  -9   9        1.22       -4.59      7.28 o
  -7  -8   9        2.41        4.22      4.34 o
  -6  -8   9        7.47        4.53      7.13 o
  -5  -8   9       13.94       12.35      3.28 o
  -4  -8   9        3.93        1.00      2.25 o
  -3  -8   9        0.00        0.60      1.86 o
  -2  -8   9        3.48        3.46      1.69 o
  -1  -8   9      119.04      110.74      3.54 o
   0  -8   9       79.32       79.66      4.30 o
   1  -8   9       20.51       23.24      2.54 o
   2  -8   9       70.97       62.52      4.26 o
   3  -8   9        0.61       -1.31      2.49 o
   4  -8   9        0.17       -0.46      3.07 o
   5  -8   9        1.98        5.67      3.93 o
   6  -8   9        3.43        2.81      4.49 o
   7  -8   9        0.68        0.60      3.71 o
  -8  -7   9        8.79        5.58      7.13 o
  -7  -7   9       15.15        8.09      4.17 o
  -6  -7   9        1.67       -0.62      5.27 o
  -5  -7   9       75.02       70.00      9.85 o
  -4  -7   9       76.71       76.10      3.81 o
  -3  -7   9      154.75      150.17      7.35 o
  -2  -7   9      127.02      119.81      4.13 o
  -1  -7   9       24.85       20.01      2.05 o
   0  -7   9       20.33       19.95      2.20 o
   1  -7   9      271.16      237.07      5.45 o
   2  -7   9      194.71      190.09      5.04 o
   3  -7   9      158.62      142.59      6.49 o
   4  -7   9       38.98       52.78      7.90 o
   5  -7   9       20.54       14.59      4.15 o
   6  -7   9        2.47        3.97      3.61 o
   7  -7   9       22.42       26.97      5.04 o
  -8  -6   9       17.05        8.81      4.01 o
  -7  -6   9       33.37       36.41      8.37 o
  -6  -6   9       47.55       50.98      6.51 o
  -5  -6   9        1.46       -0.45      2.03 o
  -4  -6   9       34.95       30.44      2.73 o
  -3  -6   9       18.50       19.44      2.26 o
  -2  -6   9      214.49      225.10      5.27 o
  -1  -6   9       96.67       92.74      3.16 o
   0  -6   9       94.98       95.49      3.49 o
   1  -6   9      576.91      546.51      8.88 o
   2  -6   9       51.69       46.98      4.16 o
   3  -6   9       19.26       18.65      3.12 o
   4  -6   9       76.18       70.44      6.02 o
   5  -6   9        6.25        1.86      3.26 o
   6  -6   9        0.13       -0.19      3.20 o
   7  -6   9        6.30        1.41      5.58 o
   8  -6   9        3.43        1.55      4.96 o
  -8  -5   9        0.05       -2.75      2.75 o
  -7  -5   9       13.96       13.21      3.71 o
  -6  -5   9       90.77       91.94      4.81 o
  -5  -5   9       39.87       42.32      3.35 o
  -4  -5   9       55.46       61.54      3.27 o
  -3  -5   9       24.14       27.57      2.33 o
  -2  -5   9      184.40      198.38      5.17 o
  -1  -5   9      187.02      190.71      6.00 o
   0  -5   9       23.15       21.75      1.96 o
   1  -5   9       87.95       70.26      3.20 o
   2  -5   9        7.93       10.70      1.87 o
   3  -5   9        0.93        0.76      2.09 o
   4  -5   9       30.44       26.37      3.78 o
   5  -5   9        5.34        7.91      3.57 o
   6  -5   9        1.99        0.31      4.03 o
   7  -5   9        6.11       11.45      3.93 o
   8  -5   9        3.31        5.89      4.96 o
  -9  -4   9        1.56       -0.30      4.17 o
  -8  -4   9        1.90        4.16      2.81 o
  -7  -4   9       88.79       98.31      6.31 o
  -6  -4   9       23.51       17.92      2.63 o
  -5  -4   9       17.56       15.44      2.26 o
  -4  -4   9        1.16        0.58      1.28 o
  -3  -4   9      523.99      568.88      7.52 o
  -2  -4   9       51.61       50.43      3.21 o
  -1  -4   9      689.09      780.15     10.12 o
   0  -4   9        9.25        5.62      1.40 o
   1  -4   9      301.79      357.12      6.05 o
   2  -4   9       39.88       59.74      2.86 o
   3  -4   9      181.44      180.64      5.42 o
   4  -4   9       26.54       32.64      3.59 o
   5  -4   9        0.01       -1.12      2.82 o
   6  -4   9        6.01        4.70      2.90 o
   7  -4   9       20.10       12.35      4.03 o
   8  -4   9        1.20        6.82      4.96 o
  -9  -3   9       11.59        8.06      6.51 o
  -8  -3   9        2.32       -2.20      2.20 o
  -7  -3   9        2.17        1.55      2.23 o
  -6  -3   9      105.31       99.99      3.53 o
  -5  -3   9        0.68        0.83      1.69 o
  -4  -3   9      100.51       90.36      3.34 o
  -3  -3   9       17.82       20.25      1.81 o
  -2  -3   9        2.34        0.96      1.20 o
  -1  -3   9        1.30        2.31      1.34 o
   0  -3   9       19.11       18.05      1.94 o
   1  -3   9        1.73        1.43      1.29 o
   2  -3   9        9.74       11.64      1.16 o
   3  -3   9       14.22       13.41      2.28 o
   4  -3   9      314.84      296.89     11.05 o
   5  -3   9        1.75        1.77      2.40 o
   6  -3   9        8.99        7.51      3.52 o
   7  -3   9        0.07       -2.34      2.81 o
   8  -3   9        4.72        3.72      4.65 o
  -9  -2   9        0.09       -3.41      5.27 o
  -8  -2   9        0.38       -2.59      2.63 o
  -7  -2   9       88.94       98.00      5.73 o
  -6  -2   9       78.66       78.47      3.82 o
  -5  -2   9        0.66       -1.45      1.45 o
  -4  -2   9      890.97      931.48     11.55 o
  -3  -2   9     1508.36     1480.26     15.71 o
  -2  -2   9      519.04      580.51      9.43 o
  -1  -2   9      220.17      196.51      4.42 o
   0  -2   9      746.10      887.85     10.90 o
   1  -2   9      166.69      157.45      4.27 o
   2  -2   9      137.44      141.42      4.16 o
   3  -2   9       80.92       88.50      3.57 o
   4  -2   9       15.04       13.86      2.46 o
   5  -2   9        0.02       -2.06      2.06 o
   6  -2   9       11.47       12.14      3.11 o
   7  -2   9        0.03       -1.25      2.95 o
  -9  -1   9       32.47       28.19      6.51 o
  -8  -1   9        1.25        2.48      4.65 o
  -7  -1   9      127.72      137.70      4.25 o
  -6  -1   9      136.27      125.28      3.80 o
  -5  -1   9       16.12       21.65      1.99 o
  -4  -1   9      123.87      121.54      4.26 o
  -3  -1   9      230.08      229.21      6.41 o
  -2  -1   9       48.83       43.91      2.68 o
  -1  -1   9      388.59      356.61      5.45 o
   0  -1   9      349.77      348.11      5.39 o
   1  -1   9      120.62      120.70      3.36 o
   2  -1   9      380.54      398.00      6.35 o
   3  -1   9       69.23       70.50      5.19 o
   4  -1   9        1.84        0.69      1.97 o
   5  -1   9        1.15        0.58      2.27 o
   6  -1   9        6.70       11.18      3.73 o
   7  -1   9        8.31       13.48      4.65 o
  -9   0   9        0.02        2.48      4.34 o
  -8   0   9       20.23       21.67      7.13 o
  -7   0   9       45.95       54.55      3.36 o
  -6   0   9      200.93      191.06      4.22 o
  -5   0   9      336.38      350.94      6.00 o
  -4   0   9      130.77      133.86      4.33 o
  -3   0   9      119.46      128.47      3.59 o
  -2   0   9      154.98      145.62      4.23 o
  -1   0   9       70.77       70.63      2.38 o
   0   0   9      211.87      238.67      4.29 o
   1   0   9      654.41      677.09      8.36 o
   2   0   9      148.05      138.46      3.75 o
   3   0   9       20.56       15.28      2.18 o
   4   0   9        9.72        4.78      2.32 o
   5   0   9       13.64       14.46      3.63 o
   6   0   9        4.43        6.03      3.13 o
   7   0   9        5.94        1.03      5.73 o
  -9   1   9        3.27        6.51      3.72 o
  -8   1   9        0.01       -0.62      2.19 o
  -7   1   9      136.91      121.12      4.67 o
  -6   1   9       62.73       56.61      2.15 o
  -5   1   9     1022.80     1037.43     13.16 o
  -4   1   9        6.43       11.38      1.66 o
  -3   1   9       16.30       17.08      2.07 o
  -2   1   9      185.78      181.33      4.69 o
  -1   1   9      154.26      169.01      4.60 o
   0   1   9       56.05       51.82      1.79 o
   1   1   9      725.61      744.70      8.91 o
   2   1   9        0.24       -0.63      1.12 o
   3   1   9        0.91        1.46      1.62 o
   4   1   9       94.92       73.04      4.63 o
   5   1   9        5.17        5.33      2.44 o
   6   1   9        5.39        7.59      3.35 o
   7   1   9       15.72       20.45      5.11 o
 -10   2   9        0.00        5.89      3.41 o
  -9   2   9        1.32        3.10      2.79 o
  -8   2   9       48.78       44.95      5.73 o
  -7   2   9        0.57        0.41      1.79 o
  -6   2   9       83.60       64.88      2.21 o
  -5   2   9      281.04      260.27      4.71 o
  -4   2   9        1.56        3.09      1.55 o
  -3   2   9       54.96       60.06      2.55 o
  -2   2   9       18.78       27.33      2.12 o
  -1   2   9      302.85      264.31      4.81 o
   0   2   9      208.28      208.16      3.95 o
   1   2   9      372.99      370.77      5.82 o
   2   2   9       42.55       40.37      2.32 o
   3   2   9      167.80      170.97      5.10 o
   4   2   9       17.49       11.07      2.56 o
   5   2   9       42.66       54.41      4.48 o
   6   2   9        0.08        1.48      2.90 o
   7   2   9       34.53       36.80      6.04 o
 -10   3   9        3.42        3.72      3.10 o
  -9   3   9        0.83        3.39      2.29 o
  -8   3   9      131.90      113.47     12.24 o
  -7   3   9      106.49      107.06      4.18 o
  -6   3   9      182.40      189.91      4.08 o
  -5   3   9       20.64       20.67      1.76 o
  -4   3   9      115.02      111.97      4.63 o
  -3   3   9        2.03        0.67      0.84 o
  -2   3   9       49.20       52.50      1.93 o
  -1   3   9       25.96       21.08      1.50 o
   0   3   9      196.94      206.21      4.67 o
   1   3   9       68.38       62.97      2.95 o
   2   3   9        2.40        4.42      1.67 o
   3   3   9       74.97       68.98      4.96 o
   4   3   9       22.69       21.86      3.21 o
   5   3   9        6.87       13.33      2.92 o
   6   3   9        2.69        7.90      3.49 o
   7   3   9        1.95        4.34      5.27 o
 -10   4   9        0.23       -2.17      4.65 o
  -9   4   9        2.60        1.69      2.15 o
  -8   4   9      151.98      130.46      5.48 o
  -7   4   9      193.05      189.13      6.85 o
  -6   4   9       81.72       87.75      3.07 o
  -5   4   9       70.27       76.02      2.68 o
  -4   4   9       14.53       18.93      1.68 o
  -3   4   9        4.63        2.78      1.06 o
  -2   4   9        8.60        8.35      1.10 o
  -1   4   9       15.57       13.94      1.33 o
   0   4   9       34.91       38.86      2.71 o
   1   4   9       31.11       39.26      2.88 o
   2   4   9       73.33       74.18      3.54 o
   3   4   9      356.42      371.58      9.79 o
   4   4   9        6.76        4.24      2.75 o
   5   4   9        6.97        7.63      3.42 o
   6   4   9        9.60       10.95      4.01 o
  -9   5   9       24.58       21.28      3.12 o
  -8   5   9       14.99        9.54      2.55 o
  -7   5   9       82.39       78.61      3.64 o
  -6   5   9        6.92        6.30      1.79 o
  -5   5   9      167.95      161.57      4.14 o
  -4   5   9       50.63       51.25      2.58 o
  -3   5   9       97.11      105.05      2.76 o
  -2   5   9      330.68      333.74      5.11 o
  -1   5   9       58.89       62.93      3.80 o
   0   5   9      143.80      132.91      4.63 o
   1   5   9        3.30        4.48      2.00 o
   2   5   9       12.34        8.81      2.59 o
   3   5   9       63.58       66.79      4.86 o
   4   5   9        4.97        9.08      3.48 o
   5   5   9        9.98       14.41      4.16 o
   6   5   9        2.45       -4.34      4.34 o
  -9   6   9       20.48       27.59      3.40 o
  -8   6   9       13.45       13.86      2.80 o
  -7   6   9        0.29        0.27      1.60 o
  -6   6   9       89.09       89.64      3.86 o
  -5   6   9      140.55      147.54      4.06 o
  -4   6   9       45.07       46.64      2.63 o
  -3   6   9        0.12       -0.89      0.89 o
  -2   6   9       94.89      106.20      3.45 o
  -1   6   9       26.45       25.55      2.29 o
   0   6   9      331.09      341.33      7.59 o
   1   6   9        6.76        4.43      2.17 o
   2   6   9       26.67       37.78      4.01 o
   3   6   9       89.42       87.46      8.67 o
   4   6   9        7.91        8.80      3.71 o
   5   6   9        0.10        0.63      3.61 o
  -9   7   9       54.91       61.33      4.60 o
  -8   7   9       42.37       37.97      3.67 o
  -7   7   9        8.41        9.80      2.37 o
  -6   7   9        5.29        5.15      1.56 o
  -5   7   9       45.83       37.74      2.52 o
  -4   7   9       11.34       11.30      2.34 o
  -3   7   9      184.58      182.61      4.54 o
  -2   7   9       29.64       25.15      2.55 o
  -1   7   9       42.59       39.96      3.15 o
   0   7   9        7.44        1.79      2.07 o
   1   7   9        0.00       -0.45      1.79 o
   2   7   9        0.09        0.59      3.06 o
   3   7   9       12.53       12.22      3.83 o
   4   7   9        3.83        6.74      3.79 o
   5   7   9        2.00        1.24      4.96 o
  -9   8   9       21.95       15.80      4.65 o
  -8   8   9        3.17        6.71      2.82 o
  -7   8   9        1.55        0.68      3.29 o
  -6   8   9        3.11        2.63      1.76 o
  -5   8   9       29.50       25.33      2.63 o
  -4   8   9       39.94       35.82      2.55 o
  -3   8   9       96.28       98.52      4.32 o
  -2   8   9       51.15       47.97      3.41 o
  -1   8   9       45.91       44.02      4.43 o
   0   8   9        3.39       -0.83      2.03 o
   1   8   9        5.38        5.22      2.44 o
   2   8   9        4.56        2.65      2.69 o
   3   8   9        0.20       -2.35      3.17 o
   4   8   9        4.94        8.74      4.37 o
  -9   9   9        0.25        0.62      4.03 o
  -8   9   9        5.60        5.28      2.31 o
  -7   9   9        5.39        3.70      2.00 o
  -6   9   9        3.36        5.87      2.13 o
  -5   9   9       24.85       27.39      2.76 o
  -4   9   9        3.83        2.76      2.13 o
  -3   9   9      117.04      126.32      4.93 o
  -2   9   9        3.82        3.80      2.44 o
  -1   9   9       36.75       37.88      3.54 o
   0   9   9        6.47        5.32      2.37 o
   1   9   9       20.82       18.04      5.20 o
   2   9   9        3.94        4.29      2.97 o
   3   9   9        0.77        1.37      3.93 o
   4   9   9        0.65       -3.72      5.27 o
  -8  10   9       28.47       30.92      4.37 o
  -7  10   9        0.32        0.54      2.07 o
  -6  10   9        0.55        3.36      2.08 o
  -5  10   9        1.52        4.82      2.44 o
  -4  10   9        7.50        7.50      3.27 o
  -3  10   9      194.94      218.73      6.69 o
  -2  10   9       98.61       91.83      5.73 o
  -1  10   9        3.70        3.60      4.21 o
   0  10   9       34.42       37.23      3.94 o
   1  10   9       22.07       22.13      4.14 o
   2  10   9        2.12        0.05      3.22 o
   3  10   9        7.92        2.79      6.51 o
  -8  11   9        5.61       11.38      6.82 o
  -7  11   9        4.72        8.66      3.14 o
  -6  11   9        0.50        6.46      2.73 o
  -5  11   9        0.52       -2.26      2.26 o
  -4  11   9       12.72        8.76      4.26 o
  -3  11   9        0.18        2.31      2.12 o
  -2  11   9       71.90       78.31      5.83 o
  -1  11   9        0.00        0.65      3.72 o
   0  11   9       10.63       10.63      3.73 o
   1  11   9        5.88       11.44      3.96 o
   2  11   9        1.30       -5.27      5.58 o
  -7  12   9        5.20        7.85      4.05 o
  -6  12   9        0.07       -2.67      2.67 o
  -5  12   9        0.05        4.32      2.98 o
  -4  12   9        7.74       12.23      4.85 o
  -3  12   9       11.45       11.00      4.37 o
  -2  12   9        0.10        2.38      3.12 o
  -1  12   9        7.06        6.45      4.59 o
   0  12   9       40.59       33.79      7.13 o
   1  12   9        0.36        1.61      4.90 o
  -6  13   9       15.91       17.04      7.13 o
  -5  13   9        1.68        3.09      3.93 o
  -4  13   9        2.00        2.00      2.96 o
  -3  13   9       14.38       21.07      5.36 o
  -2  13   9       24.35       31.17      6.38 o
  -1  13   9        1.18        1.24      4.60 o
   0  13   9       62.98       60.38      8.32 o
  -5  14   9        9.40        4.96      7.13 o
  -4  14   9        0.04       -3.79      3.79 o
  -3  14   9        0.17       -5.89      6.51 o
  -2  14   9        0.46        1.86      7.44 o
  -1  14   9        1.26       -3.41      7.44 o
   0 -15  10        5.38        4.34      8.06 o
   1 -15  10        1.50        4.34      8.68 o
   2 -15  10        5.46       -1.55      8.68 o
   3 -15  10        2.46        8.98      9.29 o
  -2 -14  10       10.75        6.09      5.53 o
  -1 -14  10        1.36        5.89      5.51 o
   0 -14  10       12.34       10.93      5.56 o
   1 -14  10       39.61       41.09      6.07 o
   2 -14  10        1.74        2.24      4.98 o
   3 -14  10        7.23        0.00      7.13 o
   4 -14  10        0.42       13.32      8.37 o
  -4 -13  10        0.01       -2.48      8.37 o
  -3 -13  10        0.37       -6.82      7.75 o
  -2 -13  10        0.87       -1.41      3.61 o
  -1 -13  10        0.00        3.06      4.46 o
   0 -13  10        3.55        5.50      4.08 o
   1 -13  10        0.21       -2.36      3.40 o
   2 -13  10        0.10        2.35      4.49 o
   3 -13  10       48.95       59.35     15.80 o
   4 -13  10        0.01       -3.13      4.76 o
   5 -13  10        0.48       21.69      8.98 o
  -4 -12  10        1.20        0.93      7.75 o
  -3 -12  10        4.87        9.24      6.35 o
  -2 -12  10       28.85       24.88      4.23 o
  -1 -12  10       37.21       42.03      4.67 o
   0 -12  10       44.12       50.31     11.88 o
   1 -12  10        8.68        5.74      3.51 o
   2 -12  10       12.92        7.15      3.62 o
   3 -12  10        0.11        7.07      5.58 o
   4 -12  10       59.33       75.64      7.99 o
   5 -12  10        1.33       -1.76      7.13 o
   6 -12  10        1.53        7.13      6.82 o
  -5 -11  10        0.70        4.34      8.06 o
  -4 -11  10        3.89       -2.04      4.34 o
  -3 -11  10       20.75       25.15      4.79 o
  -2 -11  10       11.07        1.87      2.98 o
  -1 -11  10       30.15       40.12      4.03 o
   0 -11  10        6.01        5.99      3.24 o
   1 -11  10       13.01       15.58      3.53 o
   2 -11  10        0.23        2.38      2.77 o
   3 -11  10        9.01        3.81      6.82 o
   4 -11  10       17.79       18.12      9.29 o
   5 -11  10        4.85        7.66      4.71 o
   6 -11  10        0.00        3.10      6.82 o
  -6 -10  10        0.65       -4.96      7.13 o
  -5 -10  10        0.01       -4.96      4.96 o
  -4 -10  10       16.42        8.69      3.54 o
  -3 -10  10       15.99        9.28      3.07 o
  -2 -10  10       19.23       12.80      2.85 o
  -1 -10  10        0.47        0.04      2.05 o
   0 -10  10        2.20        0.49      2.19 o
   1 -10  10        5.02        2.03      2.61 o
   2 -10  10       29.16       30.82      3.75 o
   3 -10  10       10.05        6.51      4.16 o
   4 -10  10        1.72       -2.01      3.72 o
   5 -10  10        0.35       -2.25      4.18 o
   6 -10  10        0.28        3.40      4.37 o
  -6  -9  10        9.93        7.30      4.80 o
  -5  -9  10        0.44       -1.27      3.79 o
  -4  -9  10       13.24       14.62      3.44 o
  -3  -9  10       61.75       66.76      4.32 o
  -2  -9  10      459.54      494.32      8.96 o
  -1  -9  10      333.62      357.55     11.50 o
   0  -9  10        3.08        3.50      2.47 o
   1  -9  10       20.65       13.88      2.70 o
   2  -9  10       18.78       23.65      3.47 o
   3  -9  10        9.18        8.42      3.28 o
   4  -9  10        8.69        4.96      3.72 o
   5  -9  10        0.98        1.34      3.87 o
   6  -9  10        1.18       -1.64      3.93 o
   7  -9  10        4.63        6.35      4.60 o
  -7  -8  10        0.92       10.84      7.13 o
  -6  -8  10        0.02        3.17      3.94 o
  -5  -8  10       11.18        8.94      3.19 o
  -4  -8  10        1.56        3.72      2.36 o
  -3  -8  10       58.38       58.26      3.48 o
  -2  -8  10       41.90       39.72      3.11 o
  -1  -8  10       57.95       49.37      3.64 o
   0  -8  10       15.53       17.54      2.35 o
   1  -8  10        7.06        2.87      2.14 o
   2  -8  10       44.48       44.32      3.95 o
   3  -8  10       82.03       67.99      5.18 o
   4  -8  10        1.86       -2.33      3.39 o
   5  -8  10        6.73        5.73      5.73 o
   6  -8  10        4.16        5.89      4.65 o
   7  -8  10        0.28        5.01      4.27 o
  -7  -7  10       68.13       61.20      6.53 o
  -6  -7  10      167.33      182.73      9.61 o
  -5  -7  10       24.20       22.84      3.66 o
  -4  -7  10       39.96       34.71      2.85 o
  -3  -7  10      103.69      101.24      4.42 o
  -2  -7  10        5.76        8.43      2.27 o
  -1  -7  10      214.58      195.26      4.66 o
   0  -7  10        9.26        9.53      2.31 o
   1  -7  10       59.10       58.79      4.33 o
   2  -7  10      132.31      130.53      5.65 o
   3  -7  10       22.33       30.24      4.35 o
   4  -7  10        8.96       15.55      6.51 o
   5  -7  10        8.42        7.13      3.72 o
   6  -7  10        0.74       -2.17      5.27 o
   7  -7  10        7.19       15.93      4.80 o
  -8  -6  10        5.52        4.26      3.54 o
  -7  -6  10        0.50        3.89      6.35 o
  -6  -6  10        8.73        6.11      3.65 o
  -5  -6  10        4.59       -0.38      1.84 o
  -4  -6  10      183.48      195.37      5.67 o
  -3  -6  10       60.65       52.92      3.54 o
  -2  -6  10       94.48       98.33      4.56 o
  -1  -6  10       41.07       32.99      3.42 o
   0  -6  10        3.22        2.69      1.77 o
   1  -6  10        1.02        0.36      2.13 o
   2  -6  10        4.75        1.03      1.81 o
   3  -6  10       31.97       35.20      3.69 o
   4  -6  10       16.56       21.93      5.58 o
   5  -6  10        3.40        4.38      3.61 o
   6  -6  10        0.49       -3.26      3.26 o
   7  -6  10        0.59        0.59      3.65 o
  -8  -5  10       21.62       22.66      4.04 o
  -7  -5  10       35.53       42.50      4.42 o
  -6  -5  10       89.96       86.34      5.32 o
  -5  -5  10        0.68        0.44      2.91 o
  -4  -5  10      303.47      326.33      6.97 o
  -3  -5  10       13.03        9.54      2.97 o
  -2  -5  10       18.61       20.96      2.54 o
  -1  -5  10      234.30      242.00      6.60 o
   0  -5  10      200.39      209.26      4.74 o
   1  -5  10      400.74      386.34      6.74 o
   2  -5  10      288.56      284.39      8.38 o
   3  -5  10        3.22        1.52      2.95 o
   4  -5  10       77.68       84.50      6.56 o
   5  -5  10        5.27        3.69      3.20 o
   6  -5  10        3.71        4.28      3.71 o
   7  -5  10        0.00       -0.09      3.65 o
  -8  -4  10       12.40        7.47      3.84 o
  -7  -4  10       26.29       25.49      3.62 o
  -6  -4  10      236.82      245.28      5.83 o
  -5  -4  10      448.98      502.71     10.89 o
  -4  -4  10       26.40       27.77      2.92 o
  -3  -4  10        4.31        2.83      1.28 o
  -2  -4  10        0.91        1.08      1.46 o
  -1  -4  10        8.23       15.18      2.01 o
   0  -4  10       13.20       12.10      2.09 o
   1  -4  10       64.30       72.17      3.10 o
   2  -4  10        3.73        5.71      1.84 o
   3  -4  10        1.10        2.51      2.38 o
   4  -4  10       78.54       79.79     15.18 o
   5  -4  10        2.83        2.70      2.76 o
   6  -4  10        1.81        3.18      3.48 o
   7  -4  10        7.41       16.07      5.73 o
  -9  -3  10        7.38       15.80      6.82 o
  -8  -3  10        5.98        3.16      3.14 o
  -7  -3  10        9.25       10.83      3.55 o
  -6  -3  10      228.34      224.77      6.82 o
  -5  -3  10       13.82       15.60      2.63 o
  -4  -3  10       26.60       24.98      3.02 o
  -3  -3  10        2.66        0.75      1.17 o
  -2  -3  10        3.88       -0.20      1.28 o
  -1  -3  10       58.36       62.06      4.16 o
   0  -3  10        4.12        0.90      1.92 o
   1  -3  10      370.17      409.28      7.41 o
   2  -3  10        0.03       -0.07      1.03 o
   3  -3  10        1.65       -0.33      2.20 o
   4  -3  10      184.21      168.84     11.25 o
   5  -3  10       11.00       17.15      3.52 o
   6  -3  10       10.21       12.76      3.83 o
   7  -3  10       17.73       15.22      4.39 o
  -9  -2  10        0.63        3.10      5.27 o
  -8  -2  10        1.42        1.08      2.81 o
  -7  -2  10       20.01       23.20      3.05 o
  -6  -2  10        2.46        2.51      1.84 o
  -5  -2  10      544.35      549.26      9.94 o
  -4  -2  10      117.03      117.64      5.36 o
  -3  -2  10       16.17       27.93      1.90 o
  -2  -2  10      133.54      125.97      3.66 o
  -1  -2  10        0.90        1.81      2.27 o
   0  -2  10       25.32       39.57      3.49 o
   1  -2  10      298.62      280.60      5.96 o
   2  -2  10      298.06      282.96      5.62 o
   3  -2  10      704.02      707.39     11.08 o
   4  -2  10      161.25      145.17      6.56 o
   5  -2  10       22.32       20.21      3.45 o
   6  -2  10        1.94        3.34      3.20 o
   7  -2  10        2.06        1.73      3.72 o
  -9  -1  10       14.88       16.11      6.20 o
  -8  -1  10       11.21       10.81      3.04 o
  -7  -1  10       35.53       32.89      3.08 o
  -6  -1  10       29.58       30.20      3.03 o
  -5  -1  10        0.46       -1.59      1.59 o
  -4  -1  10        0.57        4.27      2.31 o
  -3  -1  10       21.03       17.56      2.28 o
  -2  -1  10      196.12      237.36      5.82 o
  -1  -1  10       85.56       71.82      4.12 o
   0  -1  10      153.20      138.35      3.56 o
   1  -1  10      182.92      197.36      4.46 o
   2  -1  10      685.80      709.63     11.16 o
   3  -1  10       59.55       45.79      3.29 o
   4  -1  10      175.25      186.45     13.74 o
   5  -1  10        4.32        0.64      2.46 o
   6  -1  10        1.97        5.22      3.39 o
   7  -1  10       26.35       40.97     10.22 o
  -9   0  10        1.57        3.10      4.34 o
  -8   0  10       40.90       50.08      5.73 o
  -7   0  10       25.31       20.49      2.55 o
  -6   0  10       94.92       94.58      3.54 o
  -5   0  10       34.06       29.38      2.46 o
  -4   0  10       39.11       33.22      3.04 o
  -3   0  10        5.76        4.18      1.57 o
  -2   0  10       31.98       29.52      2.50 o
  -1   0  10        1.70        2.90      1.08 o
   0   0  10      193.87      183.68      5.54 o
   1   0  10       23.75       28.08      2.07 o
   2   0  10      159.01      151.85      4.11 o
   3   0  10      497.44      453.71      8.54 o
   4   0  10       38.14       39.25      4.04 o
   5   0  10       61.91       57.55      4.68 o
   6   0  10        0.09        0.92      3.25 o
   7   0  10        6.15        6.88      4.01 o
  -9   1  10       19.33       21.07      4.96 o
  -8   1  10        2.87        0.39      2.16 o
  -7   1  10       32.21       32.72      3.03 o
  -6   1  10       33.14       39.55      2.52 o
  -5   1  10       22.79       21.40      2.24 o
  -4   1  10        4.07        1.88      1.65 o
  -3   1  10      358.98      363.18      6.91 o
  -2   1  10       15.73       16.24      2.04 o
  -1   1  10       28.44       26.83      3.05 o
   0   1  10       27.90       25.10      1.44 o
   1   1  10      244.41      270.55      5.12 o
   2   1  10      178.59      174.00      4.42 o
   3   1  10      465.28      452.63     10.20 o
   4   1  10       65.94       53.85      7.00 o
   5   1  10        0.63        2.81      2.51 o
   6   1  10        1.76        1.43      3.20 o
   7   1  10        5.38        4.34      4.96 o
  -9   2  10       32.10       38.22      4.23 o
  -8   2  10       17.89       14.12      2.97 o
  -7   2  10        8.12        6.34      2.13 o
  -6   2  10       28.80       26.02      2.79 o
  -5   2  10       41.74       36.72      2.65 o
  -4   2  10        6.22        5.43      1.60 o
  -3   2  10       75.82       84.00      3.44 o
  -2   2  10       87.30       88.77      3.07 o
  -1   2  10      277.68      305.99      5.46 o
   0   2  10      246.28      246.02      4.59 o
   1   2  10       69.61       77.76      3.44 o
   2   2  10      129.04      110.14      3.62 o
   3   2  10       24.94       28.05      3.80 o
   4   2  10        8.58       11.11      2.85 o
   5   2  10        3.19        0.82      2.54 o
   6   2  10        3.05        2.65      3.42 o
  -9   3  10      125.65      156.73      6.37 o
  -8   3  10       21.38       25.41      3.65 o
  -7   3  10        0.01        0.83      2.00 o
  -6   3  10       27.52       30.29      2.30 o
  -5   3  10        0.59       -0.19      1.40 o
  -4   3  10       25.07       24.41      2.78 o
  -3   3  10       17.87       20.72      1.90 o
  -2   3  10      179.00      192.24      4.96 o
  -1   3  10        9.19        9.74      1.29 o
   0   3  10      107.74      113.02      4.28 o
   1   3  10       20.50       16.81      2.12 o
   2   3  10       16.69       14.35      2.24 o
   3   3  10       96.19       94.74      4.57 o
   4   3  10        0.64        2.51      2.23 o
   5   3  10        3.23        4.09      3.04 o
   6   3  10        1.70        3.75      3.71 o
  -9   4  10        7.51        8.94      2.70 o
  -8   4  10      230.61      235.06      7.42 o
  -7   4  10       16.66       18.72      3.75 o
  -6   4  10       10.79        7.88      1.59 o
  -5   4  10        4.22        4.36      1.41 o
  -4   4  10      107.83      117.67      3.75 o
  -3   4  10      228.16      225.18      3.99 o
  -2   4  10        0.42       -0.92      0.92 o
  -1   4  10      170.31      181.38      3.97 o
   0   4  10        0.16       -0.45      1.52 o
   1   4  10      139.44      144.54      4.57 o
   2   4  10       47.17       42.98      4.62 o
   3   4  10       80.03       84.17      5.37 o
   4   4  10        4.33        8.06      3.29 o
   5   4  10        0.45        3.00      3.39 o
   6   4  10        1.36        6.20      5.58 o
  -9   5  10       17.27       17.31      4.45 o
  -8   5  10       13.53        6.63      2.89 o
  -7   5  10        0.02        0.26      1.59 o
  -6   5  10        1.39        1.99      1.31 o
  -5   5  10       25.95       26.51      2.19 o
  -4   5  10       29.80       29.32      2.02 o
  -3   5  10      100.75       94.00      3.33 o
  -2   5  10      370.91      386.09      5.82 o
  -1   5  10       88.29       73.30      3.71 o
   0   5  10        3.39        4.35      2.54 o
   1   5  10      132.35      150.54      5.39 o
   2   5  10       29.61       19.46      3.33 o
   3   5  10        1.19        3.18      3.05 o
   4   5  10        3.07        5.11      3.29 o
   5   5  10        1.55        3.40      3.79 o
  -9   6  10       11.36        9.38      2.79 o
  -8   6  10      112.06      104.91      5.33 o
  -7   6  10        0.12       -0.57      1.31 o
  -6   6  10       19.94       20.38      2.81 o
  -5   6  10      162.80      154.37      5.15 o
  -4   6  10       30.07       27.41      2.43 o
  -3   6  10        5.30        7.50      2.22 o
  -2   6  10        5.46        0.96      1.33 o
  -1   6  10       20.03       28.44      2.87 o
   0   6  10      180.88      182.33     11.05 o
   1   6  10       67.00       56.20      3.78 o
   2   6  10       34.04       38.16      4.66 o
   3   6  10        0.71        3.93      3.13 o
   4   6  10        6.85        6.32      3.93 o
   5   6  10        0.27       -2.17      4.96 o
  -9   7  10        6.84        1.86      3.72 o
  -8   7  10        8.20        7.35      2.22 o
  -7   7  10        0.00       -1.38      1.38 o
  -6   7  10       14.83       11.62      2.23 o
  -5   7  10        0.21       -1.28      1.47 o
  -4   7  10       15.07       18.30      2.08 o
  -3   7  10       94.51       98.39      4.10 o
  -2   7  10      117.41      121.37      4.81 o
  -1   7  10       29.76       37.38      4.84 o
   0   7  10       86.35       94.39      4.76 o
   1   7  10      103.43       95.59      5.50 o
   2   7  10       52.18       67.57      7.66 o
   3   7  10        3.29        5.61      3.71 o
   4   7  10        3.34        4.06      4.01 o
   5   7  10       21.00       46.16      9.29 o
  -9   8  10        2.78        4.96      3.72 o
  -8   8  10        4.25        5.63      2.31 o
  -7   8  10        3.88        7.01      2.14 o
  -6   8  10        1.12        1.25      1.85 o
  -5   8  10       34.33       32.85      4.56 o
  -4   8  10        6.51        6.24      1.75 o
  -3   8  10        2.44        3.54      2.31 o
  -2   8  10      125.19      137.50      8.53 o
  -1   8  10        6.05        7.14      2.38 o
   0   8  10      268.36      278.12      7.70 o
   1   8  10        2.92        6.53      2.77 o
   2   8  10        1.64        6.81      3.08 o
   3   8  10       13.85       16.86      4.93 o
   4   8  10        2.12        0.00      5.89 o
  -8   9  10        0.51       -0.37      2.32 o
  -7   9  10       11.66        8.81      2.91 o
  -6   9  10      112.13      106.75      4.78 o
  -5   9  10        3.60        3.93      1.99 o
  -4   9  10        5.88        7.78      2.54 o
  -3   9  10        1.41        3.92      2.59 o
  -2   9  10        3.07        1.57      2.67 o
  -1   9  10       26.63       26.47      3.28 o
   0   9  10      149.92      140.30      6.03 o
   1   9  10        1.34        6.70      3.18 o
   2   9  10        0.80       -0.10      3.01 o
   3   9  10       13.97       13.94      6.82 o
  -8  10  10        3.22        7.22      3.87 o
  -7  10  10       37.71       39.31      3.67 o
  -6  10  10        1.47        3.16      2.13 o
  -5  10  10       46.56       46.34      4.34 o
  -4  10  10       15.11        9.51      2.79 o
  -3  10  10        2.37        1.98      2.77 o
  -2  10  10        6.18        3.86      2.83 o
  -1  10  10       50.53       44.40      8.08 o
   0  10  10      120.59      136.48      7.52 o
   1  10  10        1.21        3.19      3.36 o
   2  10  10       22.70       30.20      5.95 o
   3  10  10        2.02       -1.24      6.51 o
  -8  11  10        7.06        5.89      4.96 o
  -7  11  10        7.28       -0.43      3.13 o
  -6  11  10        3.79        4.16      2.90 o
  -5  11  10        0.58        0.25      2.67 o
  -4  11  10        4.78        2.70      2.76 o
  -3  11  10        1.76        7.92      4.15 o
  -2  11  10        8.35        4.49      3.28 o
  -1  11  10        3.52        3.21      4.26 o
   0  11  10        1.23        5.73      4.60 o
   1  11  10        5.90        9.37      4.13 o
   2  11  10        2.07        1.55      7.13 o
  -7  12  10        9.99       11.15      6.51 o
  -6  12  10       22.41       25.10      6.82 o
  -5  12  10       18.33       12.95      3.51 o
  -4  12  10        5.79        6.51      3.14 o
  -3  12  10       67.27       58.47      7.28 o
  -2  12  10        5.15        4.35      3.79 o
  -1  12  10       32.03       23.61      4.86 o
   0  12  10        0.00        4.38      5.24 o
   1  12  10        0.01        2.79      8.06 o
  -6  13  10        2.05       -5.58      5.58 o
  -5  13  10        5.16       -3.10      5.58 o
  -4  13  10        8.19       -0.93      5.89 o
  -3  13  10        8.24        6.82      6.51 o
  -2  13  10        2.20       10.22      7.13 o
  -1  13  10        0.70        8.06      7.75 o
  -3  14  10        5.24       14.87      8.37 o
   0 -15  11        1.73        0.62      8.37 o
   1 -15  11        9.81       13.63      9.60 o
   2 -15  11        1.26       17.04     10.22 o
  -2 -14  11       26.72       32.22     11.46 o
  -1 -14  11        5.83        1.10      7.13 o
   0 -14  11        5.76       -4.96      4.96 o
   1 -14  11        0.76        2.63      4.40 o
   2 -14  11        0.02        8.06      8.06 o
   3 -14  11        0.72        4.96      8.68 o
  -3 -13  11        0.17       -5.92      5.92 o
  -2 -13  11        8.34        2.06      3.89 o
  -1 -13  11       10.26       16.16      6.12 o
   0 -13  11        0.00       -3.51      3.51 o
   1 -13  11       10.32        6.76      4.24 o
   2 -13  11        1.92        0.62      4.76 o
   3 -13  11        4.75        6.67      5.24 o
   4 -13  11        5.82        5.27      7.75 o
  -4 -12  11        1.74       -1.39      5.92 o
  -3 -12  11        3.64       13.05      4.68 o
  -2 -12  11        7.54        1.70      3.39 o
  -1 -12  11        3.52       -0.60      3.62 o
   0 -12  11        5.32       11.75      4.13 o
   1 -12  11        0.05       -2.91      3.30 o
   2 -12  11        4.92        4.87      3.81 o
   3 -12  11        6.55       -1.38      4.46 o
   4 -12  11        0.95        0.73      4.71 o
   5 -12  11        0.70        1.86      6.82 o
  -5 -11  11        3.68       10.53      8.68 o
  -4 -11  11        3.86       -2.45      3.74 o
  -3 -11  11        5.78        6.23      3.49 o
  -2 -11  11        0.48       -2.79      2.79 o
  -1 -11  11        7.24        6.33      3.21 o
   0 -11  11        1.47       -1.75      2.44 o
   1 -11  11        5.08        2.49      2.86 o
   2 -11  11        8.53       10.51      4.38 o
   3 -11  11        0.75        2.98      4.80 o
   4 -11  11        8.86        7.54      4.90 o
   5 -11  11        8.20        9.36      4.98 o
   6 -11  11        4.41       10.84      7.13 o
  -6 -10  11       10.63       -1.86      7.75 o
  -5 -10  11       12.30       12.68      4.78 o
  -4 -10  11       65.98       70.74      5.40 o
  -3 -10  11       13.76       15.30      4.54 o
  -2 -10  11        9.42       15.57      3.56 o
  -1 -10  11        0.41       -0.90      2.29 o
   0 -10  11        0.15       -0.49      2.32 o
   1 -10  11        0.05       -2.91      2.91 o
   2 -10  11       30.13       29.45      4.58 o
   3 -10  11        5.99        4.66      4.27 o
   4 -10  11        0.94       -0.02      4.15 o
   5 -10  11       11.12       18.91      5.42 o
   6 -10  11        3.45        2.48      6.20 o
  -6  -9  11       44.48       60.82      7.99 o
  -5  -9  11       29.53       31.20      5.13 o
  -4  -9  11       92.28      108.58      5.91 o
  -3  -9  11        0.91       -0.51      2.10 o
  -2  -9  11        1.13       -0.29      2.19 o
  -1  -9  11        1.82        0.24      2.59 o
   0  -9  11        6.75       10.25      3.04 o
   1  -9  11        0.01       -2.80      2.80 o
   2  -9  11       28.65       31.16      4.46 o
   3  -9  11       28.52       33.51      5.68 o
   4  -9  11       30.28       38.65     13.01 o
   5  -9  11        0.01        1.92      9.76 o
   6  -9  11        0.27       -0.68      4.27 o
  -7  -8  11        0.81        5.48      5.36 o
  -6  -8  11        9.74        8.98      3.90 o
  -5  -8  11       35.66       43.57     11.66 o
  -4  -8  11       25.96       32.60      3.90 o
  -3  -8  11       68.00       65.76      3.76 o
  -2  -8  11       22.57       17.94      2.89 o
  -1  -8  11      155.16      158.53      6.09 o
   0  -8  11       52.38       51.92      3.73 o
   1  -8  11        1.51       -1.98      1.98 o
   2  -8  11        5.57        4.01      3.14 o
   3  -8  11        0.01       -2.67      2.67 o
   4  -8  11      105.12      114.61      8.21 o
   5  -8  11        0.31        2.01      4.18 o
   6  -8  11       11.86       15.34      5.04 o
   7  -8  11        0.42        7.44      5.89 o
  -7  -7  11        0.17       -4.00      4.02 o
  -6  -7  11       13.68       19.78      4.23 o
  -5  -7  11       13.78       14.92      2.64 o
  -4  -7  11        1.27        1.40      1.96 o
  -3  -7  11       38.71       42.37      3.82 o
  -2  -7  11        2.29        4.87      2.17 o
  -1  -7  11       54.26       52.65      3.65 o
   0  -7  11       48.55       37.92      4.04 o
   1  -7  11      473.92      471.60      8.89 o
   2  -7  11       53.70       47.69      4.10 o
   3  -7  11        0.04       -0.76      2.88 o
   4  -7  11      244.69      270.31     11.50 o
   5  -7  11        0.49       -1.68      3.42 o
   6  -7  11        3.68        1.90      4.09 o
   7  -7  11        2.00       -4.09      4.09 o
  -8  -6  11        3.90        7.22      5.14 o
  -7  -6  11        0.15       -2.93      3.01 o
  -6  -6  11       42.03       48.62      4.85 o
  -5  -6  11       92.40       91.44      4.32 o
  -4  -6  11        5.94        6.46      2.41 o
  -3  -6  11       61.80       67.07      4.24 o
  -2  -6  11      177.28      183.84      8.04 o
  -1  -6  11      142.87      152.32      5.23 o
   0  -6  11        6.00        7.31      2.10 o
   1  -6  11      346.56      338.86      6.66 o
   2  -6  11       73.00       66.96      3.91 o
   3  -6  11       30.30       30.41      3.73 o
   4  -6  11      118.87      107.88     17.97 o
   5  -6  11        0.48        2.43      3.48 o
   6  -6  11       21.59       20.94      5.02 o
   7  -6  11        3.74       13.33      9.60 o
  -8  -5  11       18.91       22.27      5.04 o
  -7  -5  11        0.46       -2.30      3.55 o
  -6  -5  11       64.69       66.20     10.13 o
  -5  -5  11       17.76       15.03      3.00 o
  -4  -5  11        3.93        2.74      2.09 o
  -3  -5  11       58.26       62.99      6.31 o
  -2  -5  11       15.21       17.77      2.59 o
  -1  -5  11       14.52       20.02      2.45 o
   0  -5  11        4.74        6.22      2.07 o
   1  -5  11      123.40      124.10      4.20 o
   2  -5  11       51.91       59.26      3.70 o
   3  -5  11      209.03      185.50      7.69 o
   4  -5  11      176.98      173.17      9.14 o
   5  -5  11        1.12        2.06      3.57 o
   6  -5  11       13.81       18.08      4.68 o
   7  -5  11        3.82        4.45      4.17 o
  -8  -4  11       30.57       30.68      4.98 o
  -7  -4  11        2.36        5.76      3.55 o
  -6  -4  11       19.60       15.93      4.43 o
  -5  -4  11        0.71       -0.81      2.12 o
  -4  -4  11        1.08       -1.46      2.06 o
  -3  -4  11      133.85      124.30      4.51 o
  -2  -4  11        9.33       12.33      2.27 o
  -1  -4  11       42.86       36.36      2.82 o
   0  -4  11       67.89       50.59      3.15 o
   1  -4  11        2.46       -0.55      1.87 o
   2  -4  11      208.90      223.63      5.42 o
   3  -4  11      443.26      460.08     13.19 o
   4  -4  11       66.14       87.61      6.78 o
   5  -4  11        0.56       -2.73      2.73 o
   6  -4  11        2.81        7.06      3.94 o
   7  -4  11        0.07       -3.03      3.87 o
  -9  -3  11       37.50       57.63      9.29 o
  -8  -3  11        2.91        4.89      3.65 o
  -7  -3  11       30.76       26.48      4.86 o
  -6  -3  11        0.72       -1.19      1.90 o
  -5  -3  11       26.16       23.35      3.18 o
  -4  -3  11        2.31       -0.60      1.91 o
  -3  -3  11        2.53        2.98      1.39 o
  -2  -3  11        0.02        0.08      1.50 o
  -1  -3  11        3.19        5.01      2.44 o
   0  -3  11      359.73      349.39      8.44 o
   1  -3  11       15.55        5.23      2.01 o
   2  -3  11        7.28        5.27      2.05 o
   3  -3  11       48.09       48.49      3.62 o
   4  -3  11      145.55      135.73      8.99 o
   5  -3  11       22.33       16.22      3.68 o
   6  -3  11        0.89       -0.06      3.32 o
   7  -3  11        5.29        0.83      6.66 o
  -9  -2  11       17.76       22.62      7.13 o
  -8  -2  11        2.71        1.15      3.04 o
  -7  -2  11        7.35        5.56      4.18 o
  -6  -2  11       14.02        6.60      2.40 o
  -5  -2  11      156.01      172.06      6.31 o
  -4  -2  11      108.24      107.39      5.67 o
  -3  -2  11      236.81      277.87      5.52 o
  -2  -2  11       70.84       80.04      3.30 o
  -1  -2  11      225.32      252.71      8.00 o
   0  -2  11      183.78      165.45      4.73 o
   1  -2  11      117.08      100.38      3.58 o
   2  -2  11        5.72        1.67      1.76 o
   3  -2  11      287.97      265.95      6.84 o
   4  -2  11       20.26       30.67      4.04 o
   5  -2  11        3.55        1.46      2.70 o
   6  -2  11       11.22       14.96      5.58 o
   7  -2  11        3.94        1.01      3.94 o
  -9  -1  11       79.12       96.04      9.29 o
  -8  -1  11        0.16        2.31      5.11 o
  -7  -1  11        5.19       -0.67      2.73 o
  -6  -1  11        9.81       14.22      2.55 o
  -5  -1  11        0.00       -0.25      1.91 o
  -4  -1  11       13.02        7.90      2.67 o
  -3  -1  11       60.05       53.67      4.52 o
  -2  -1  11      320.54      306.35      5.88 o
  -1  -1  11       35.37       28.89      1.79 o
   0  -1  11       28.00       33.53      2.60 o
   1  -1  11        0.06        0.04      1.02 o
   2  -1  11      123.97      110.01      3.85 o
   3  -1  11       21.36       19.59      2.88 o
   4  -1  11       18.28       23.66      3.51 o
   5  -1  11        0.84        0.71      2.59 o
   6  -1  11        4.58        8.09      3.87 o
   7  -1  11        5.52        5.58      5.27 o
  -9   0  11       21.02       17.97      5.58 o
  -8   0  11        0.00        3.53      1.99 o
  -7   0  11        9.48        8.78      2.17 o
  -6   0  11        4.98        2.47      1.90 o
  -5   0  11       56.48       57.29      5.02 o
  -4   0  11      160.82      160.49      6.19 o
  -3   0  11        0.09       -0.39      1.46 o
  -2   0  11      128.42      141.37      4.78 o
  -1   0  11      167.89      178.28      3.67 o
   0   0  11       23.52       28.55      2.00 o
   1   0  11      188.26      187.22      4.57 o
   2   0  11       10.34        3.43      1.59 o
   3   0  11      106.20      109.95      7.16 o
   4   0  11        4.72        7.34      2.83 o
   5   0  11        1.74        0.80      2.82 o
   6   0  11       10.06       10.97      4.01 o
  -9   1  11        3.26        9.91      4.65 o
  -8   1  11        0.43        1.50      1.99 o
  -7   1  11        5.49        6.62      1.83 o
  -6   1  11        8.67       11.24      2.31 o
  -5   1  11       22.22       22.70      6.04 o
  -4   1  11       66.65       57.91      6.93 o
  -3   1  11       14.52        7.42      1.84 o
  -2   1  11       41.29       45.37      3.62 o
  -1   1  11      382.94      406.55      8.81 o
   0   1  11        1.22        0.16      1.06 o
   1   1  11      404.97      400.40      6.66 o
   2   1  11       14.77       14.29      2.23 o
   3   1  11       32.97       34.79      4.07 o
   4   1  11       47.63       60.99      4.81 o
   5   1  11        9.41        7.71      3.08 o
   6   1  11        1.26       -1.32      3.20 o
  -9   2  11        8.53       14.77      5.89 o
  -8   2  11      121.67      118.37      5.05 o
  -7   2  11       34.21       33.36      2.29 o
  -6   2  11        4.72        3.70      2.48 o
  -5   2  11      286.04      276.07      7.37 o
  -4   2  11       10.58        6.15      2.23 o
  -3   2  11      161.96      151.54      4.78 o
  -2   2  11        1.38        2.17      1.36 o
  -1   2  11        5.24        3.71      1.36 o
   0   2  11       92.75       82.67      2.71 o
   1   2  11      169.51      151.11      4.16 o
   2   2  11       59.18       61.45      3.76 o
   3   2  11       14.19        8.37      2.31 o
   4   2  11        1.22        2.38      2.37 o
   5   2  11        3.57        3.95      3.72 o
   6   2  11        0.31        2.97      3.78 o
  -9   3  11        0.01       -0.67      2.36 o
  -8   3  11       87.11       82.55      8.80 o
  -7   3  11        0.55        0.85      1.30 o
  -6   3  11       11.08       15.36      2.01 o
  -5   3  11      179.49      178.07      5.97 o
  -4   3  11        0.06        1.42      1.59 o
  -3   3  11      353.21      371.36      6.73 o
  -2   3  11      191.42      205.12      5.21 o
  -1   3  11       36.17       26.57      2.07 o
   0   3  11       29.58       24.50      2.75 o
   1   3  11      622.32      594.21     11.62 o
   2   3  11       94.23       95.21      6.74 o
   3   3  11       15.51       18.47      3.44 o
   4   3  11        8.92       16.98      4.15 o
   5   3  11        0.01        0.39      3.26 o
   6   3  11        2.81        6.20      5.58 o
  -9   4  11        0.99       -1.33      2.27 o
  -8   4  11      196.25      179.33      6.24 o
  -7   4  11       56.98       49.10      4.82 o
  -6   4  11       35.32       28.05      2.28 o
  -5   4  11      234.61      235.65      6.06 o
  -4   4  11        3.59        4.84      1.46 o
  -3   4  11       38.29       43.16      2.74 o
  -2   4  11        5.65        6.01      1.34 o
  -1   4  11       22.84       21.82      1.98 o
   0   4  11     1033.50      990.21     14.53 o
   1   4  11       11.73        5.97      2.07 o
   2   4  11        6.93        2.02      2.81 o
   3   4  11        8.67       11.14      7.59 o
   4   4  11        0.29        0.84      2.97 o
   5   4  11        9.51       10.61      4.23 o
  -9   5  11        0.05       -1.87      2.68 o
  -8   5  11       38.89       35.98      3.22 o
  -7   5  11      101.25       94.02      4.17 o
  -6   5  11       29.75       23.05      2.20 o
  -5   5  11       78.48       78.76      6.04 o
  -4   5  11        0.97        0.64      1.36 o
  -3   5  11       67.06       68.48      5.33 o
  -2   5  11       14.61       16.86      1.89 o
  -1   5  11       32.74       40.11      3.23 o
   0   5  11       46.52       44.36      3.51 o
   1   5  11        4.68        7.53      2.32 o
   2   5  11        0.33        4.00      2.55 o
   3   5  11        0.03        5.03      3.20 o
   4   5  11        0.06        1.69      6.66 o
   5   5  11        0.24       -2.48      4.96 o
  -9   6  11       20.89       23.97      3.94 o
  -8   6  11        2.04        0.98      2.37 o
  -7   6  11        2.98        4.47      2.12 o
  -6   6  11        8.15       10.54      2.16 o
  -5   6  11       66.56       62.15      3.54 o
  -4   6  11       22.77       16.73      2.45 o
  -3   6  11      188.77      187.54      5.43 o
  -2   6  11        0.85       -1.14      1.28 o
  -1   6  11        8.59        8.88      3.53 o
   0   6  11      676.30      694.62     12.21 o
   1   6  11       90.98       87.02      4.68 o
   2   6  11       25.22       25.67      4.15 o
   3   6  11       17.65       18.64      4.46 o
   4   6  11        2.86        6.44      4.05 o
   5   6  11        0.50       -5.58      5.58 o
  -9   7  11        0.26        2.79      3.41 o
  -8   7  11        0.74        2.73      2.10 o
  -7   7  11        0.70        1.96      1.94 o
  -6   7  11       14.17       11.02      2.34 o
  -5   7  11       29.04       25.10      2.73 o
  -4   7  11        0.00        2.69      1.59 o
  -3   7  11      188.16      193.69      5.65 o
  -2   7  11       33.09       31.90      3.73 o
  -1   7  11        1.51       -1.90      1.90 o
   0   7  11       18.31       18.99      5.01 o
   1   7  11        5.20        5.27      2.77 o
   2   7  11        5.08        9.46      5.29 o
   3   7  11        0.11       -2.60      3.72 o
   4   7  11        0.37       -2.17      5.27 o
  -9   8  11        0.98       -1.55      3.72 o
  -8   8  11        0.56       -0.54      2.04 o
  -7   8  11       38.82       45.67      5.23 o
  -6   8  11       13.19       12.66      2.51 o
  -5   8  11       27.24       32.97      2.97 o
  -4   8  11       37.34       30.03      5.10 o
  -3   8  11       97.74       88.78      9.75 o
  -2   8  11       40.67       37.34      4.24 o
  -1   8  11       56.01       51.17      3.99 o
   0   8  11       40.77       47.00      4.05 o
   1   8  11        0.33        0.40      2.77 o
   2   8  11        2.74        0.79      3.01 o
   3   8  11        1.60        2.18      4.27 o
   4   8  11       11.43        4.03      6.51 o
  -8   9  11       20.00       16.71      4.03 o
  -7   9  11        1.50        4.81      2.33 o
  -6   9  11        5.14        6.26      2.38 o
  -5   9  11       14.38       20.87      2.73 o
  -4   9  11       45.30       38.78      4.59 o
  -3   9  11      170.61      203.80      7.82 o
  -2   9  11        0.24        4.28      3.67 o
  -1   9  11        1.69        2.36      2.82 o
   0   9  11        3.77        3.36      2.66 o
   1   9  11        3.68        2.08      3.22 o
   2   9  11        1.11        4.94      4.05 o
   3   9  11        1.80        5.89      6.20 o
  -8  10  11        0.01       -0.64      3.72 o
  -7  10  11        7.38        9.79      3.08 o
  -6  10  11        3.34        2.62      2.26 o
  -5  10  11       28.04       27.27      3.80 o
  -4  10  11       14.92       11.51      3.08 o
  -3  10  11        2.96        3.35      2.94 o
  -2  10  11       11.13       11.28      3.40 o
  -1  10  11        0.16        3.11      3.19 o
   0  10  11        0.04        3.93      4.15 o
   1  10  11        7.52       11.67      3.95 o
   2  10  11       15.03       10.53      6.82 o
  -7  11  11        3.62        3.10      4.96 o
  -6  11  11        1.99        1.00      2.87 o
  -5  11  11       21.08       28.25      4.16 o
  -4  11  11       65.59       61.48      6.56 o
  -3  11  11        0.22       -1.08      3.51 o
  -2  11  11        0.97        3.13      3.26 o
  -1  11  11       19.05       17.90      4.39 o
   0  11  11        5.07       13.45      5.68 o
   1  11  11        3.37        8.68      8.06 o
  -6  12  11        9.72       12.08      6.51 o
  -5  12  11       26.20       25.72      5.12 o
  -4  12  11       15.07       11.57      4.71 o
  -3  12  11        1.19        0.73      4.15 o
  -2  12  11        2.65        8.36      3.80 o
  -1  12  11        2.05       -0.37      4.90 o
   0  12  11        0.48        6.94      5.73 o
  -5  13  11       14.61        2.17      6.82 o
  -4  13  11       14.42        8.68      7.44 o
  -3  13  11        0.38        9.29      7.13 o
  -2  13  11        0.01       -0.62      7.13 o
  -1 -14  12        8.65       16.73      9.91 o
   0 -14  12        3.85        1.24      7.44 o
   1 -14  12        8.95       12.39      8.68 o
   2 -14  12        0.64       11.46      8.68 o
   3 -14  12        0.57        7.75      8.37 o
  -3 -13  12        4.83       -2.02      6.22 o
  -2 -13  12       14.98       18.37      5.49 o
  -1 -13  12       10.72       16.58      5.78 o
   0 -13  12        1.61       -3.67      4.58 o
   1 -13  12        1.70       -2.49      6.64 o
   2 -13  12        0.00        3.87      5.04 o
   3 -13  12        3.95       -0.93      7.44 o
   4 -13  12        0.39        0.00      8.37 o
  -4 -12  12        0.15        0.19      5.78 o
  -3 -12  12        2.85        2.20      4.45 o
  -2 -12  12        4.94       -1.39      4.93 o
  -1 -12  12        2.84        2.85      9.76 o
   0 -12  12        3.30        2.95      4.93 o
   1 -12  12        5.54        6.41      4.34 o
   2 -12  12        1.40        4.51      4.58 o
   3 -12  12       16.65       18.90      6.97 o
   4 -12  12       67.70       98.52     13.32 o
   5 -12  12        0.19        7.44      8.06 o
  -5 -11  12       18.58       24.88      7.44 o
  -4 -11  12        0.37       -3.96      3.96 o
  -3 -11  12       24.48       28.40      5.42 o
  -2 -11  12        5.04        6.88      4.08 o
  -1 -11  12       11.26       13.18      4.87 o
   0 -11  12       13.81       15.89      3.59 o
   1 -11  12        9.37        7.67      3.39 o
   2 -11  12        0.08       -0.20      2.83 o
   3 -11  12        2.37        4.31     10.53 o
   4 -11  12       21.02       19.21      5.80 o
   5 -11  12        8.10        8.06      6.82 o
  -5 -10  12        0.10       -5.22      5.24 o
  -4 -10  12        8.61        5.46      3.30 o
  -3 -10  12        6.42        4.31      5.02 o
  -2 -10  12        0.35       -2.60      2.79 o
  -1 -10  12       38.89       36.74      5.99 o
   0 -10  12       10.76        9.75      3.20 o
   1 -10  12       23.36       25.81      4.41 o
   2 -10  12       29.97       29.47      4.88 o
   3 -10  12       11.18        2.07      5.27 o
   4 -10  12       65.47       63.59      9.14 o
   5 -10  12        0.00        2.83      4.80 o
   6 -10  12        5.43       27.26      8.68 o
  -6  -9  12       28.98       29.80      6.90 o
  -5  -9  12       16.72       16.30      4.56 o
  -4  -9  12       43.07       43.12      3.94 o
  -3  -9  12       68.42       56.71      4.24 o
  -2  -9  12       13.00       12.62      3.81 o
  -1  -9  12        5.60        2.07      2.73 o
   0  -9  12        0.68        1.78      2.66 o
   1  -9  12       82.13       82.00      6.20 o
   2  -9  12       59.10       52.43      8.09 o
   3  -9  12       38.12       21.76      5.46 o
   4  -9  12       52.15       58.28      7.12 o
   5  -9  12        2.71       10.13      9.60 o
   6  -9  12        8.64        9.91      7.13 o
  -7  -8  12        5.90        6.62      5.78 o
  -6  -8  12       10.64        8.08      4.23 o
  -5  -8  12        2.54        3.85      3.62 o
  -4  -8  12       36.92       32.11      3.90 o
  -3  -8  12        7.10        8.70      2.99 o
  -2  -8  12        2.44       -2.41      2.48 o
  -1  -8  12        2.93        0.69      2.24 o
   0  -8  12        0.00        1.29      2.47 o
   1  -8  12        2.67       -2.85      2.85 o
   2  -8  12        0.77        2.19      3.12 o
   3  -8  12       33.00       42.29      7.44 o
   4  -8  12       67.86       79.29      7.67 o
   5  -8  12        1.87       -2.59      4.05 o
   6  -8  12        4.34        8.96      4.90 o
  -7  -7  12       22.83       17.19      5.34 o
  -6  -7  12       33.63       33.65      5.95 o
  -5  -7  12       76.48       71.63      4.75 o
  -4  -7  12       34.06       35.49      3.98 o
  -3  -7  12      302.44      333.62      8.98 o
  -2  -7  12       36.35       33.54      3.35 o
  -1  -7  12        2.70        3.01      2.22 o
   0  -7  12       15.19        8.69      2.77 o
   1  -7  12       17.77       26.64      2.96 o
   2  -7  12       33.21       33.68      4.58 o
   3  -7  12       22.85       11.65      4.27 o
   4  -7  12       36.35       37.99      5.90 o
   5  -7  12        4.03       12.99      4.80 o
   6  -7  12        0.42       -0.96      4.34 o
  -7  -6  12        0.48       -3.72      3.72 o
  -6  -6  12        2.44        2.80      2.89 o
  -5  -6  12        1.80        0.45      2.64 o
  -4  -6  12        2.08       -2.15      2.55 o
  -3  -6  12       44.04       53.55      4.25 o
  -2  -6  12        2.05        1.95      2.07 o
  -1  -6  12      220.48      223.23      7.07 o
   0  -6  12      424.05      451.29      8.70 o
   1  -6  12        0.16       -0.22      1.79 o
   2  -6  12        0.01       -1.29      3.49 o
   3  -6  12        0.37       -0.01      2.85 o
   4  -6  12       30.11       25.08      7.90 o
   5  -6  12        2.41        0.90      4.49 o
   6  -6  12        0.83        0.72      4.15 o
  -8  -5  12       22.40       16.32      4.98 o
  -7  -5  12       12.83        8.92      4.24 o
  -6  -5  12        1.00       -1.27      2.67 o
  -5  -5  12       26.42       23.64      3.64 o
  -4  -5  12       27.41       22.51      3.21 o
  -3  -5  12       20.60       17.21      4.02 o
  -2  -5  12        3.10        0.19      2.20 o
  -1  -5  12       81.11       75.41      3.79 o
   0  -5  12        0.00        2.94      2.13 o
   1  -5  12        0.16       -0.92      2.01 o
   2  -5  12        1.14       -0.99      2.39 o
   3  -5  12       69.98       64.98      5.35 o
   4  -5  12        1.64        8.01      3.93 o
   5  -5  12       23.89       21.96      4.38 o
   6  -5  12       20.72       22.29      5.36 o
  -8  -4  12        9.35        3.49      5.58 o
  -7  -4  12        0.17        1.03      2.54 o
  -6  -4  12        1.73        2.48      3.26 o
  -5  -4  12       32.47       26.42      3.60 o
  -4  -4  12       57.68       61.82      4.13 o
  -3  -4  12       21.84       17.35      4.53 o
  -2  -4  12        0.54        0.33      1.72 o
  -1  -4  12        0.16        1.44      1.88 o
   0  -4  12      279.42      272.17      7.67 o
   1  -4  12      159.28      179.17      5.90 o
   2  -4  12      161.66      173.35      6.48 o
   3  -4  12       20.30       20.64      3.87 o
   4  -4  12        2.29        1.67      2.81 o
   5  -4  12       17.56       13.78      3.84 o
   6  -4  12        0.14       -0.61      4.01 o
  -8  -3  12        7.88        2.85      6.66 o
  -7  -3  12        6.26        6.65      4.65 o
  -6  -3  12        3.02        3.50      2.29 o
  -5  -3  12       72.13       64.48      6.73 o
  -4  -3  12      152.28      150.54      5.60 o
  -3  -3  12       70.07       71.86      5.51 o
  -2  -3  12       17.55       13.05      2.14 o
  -1  -3  12       23.06       33.01      2.74 o
   0  -3  12        8.49       14.03      2.86 o
   1  -3  12        9.47        5.63      2.56 o
   2  -3  12       13.47       15.95      3.05 o
   3  -3  12        1.60        1.95      2.89 o
   4  -3  12        0.98        5.51      2.93 o
   5  -3  12        0.08       -2.60      2.60 o
   6  -3  12        2.36        3.64      4.01 o
  -9  -2  12        0.21       -3.72      5.58 o
  -8  -2  12        0.33       -3.13      3.13 o
  -7  -2  12       15.88       13.74      3.93 o
  -6  -2  12        2.95        0.90      2.27 o
  -5  -2  12        4.88        0.35      2.29 o
  -4  -2  12      141.37      136.76      4.31 o
  -3  -2  12        1.31        4.26      1.74 o
  -2  -2  12       13.38       19.90      2.23 o
  -1  -2  12       11.06        6.21      1.50 o
   0  -2  12       58.75       58.62      2.97 o
   1  -2  12      220.61      199.69      5.04 o
   2  -2  12       88.33      106.47      4.61 o
   3  -2  12        4.41        0.64      3.26 o
   4  -2  12       24.74       22.11      5.58 o
   5  -2  12        2.32        1.53      3.00 o
   6  -2  12       24.59       40.52     16.27 o
  -9  -1  12        0.72        0.93      4.96 o
  -8  -1  12        9.43        6.20      2.54 o
  -7  -1  12       13.46        8.48      3.39 o
  -6  -1  12       19.07       20.23      3.00 o
  -5  -1  12      377.14      363.62     13.17 o
  -4  -1  12        5.64        4.03      3.36 o
  -3  -1  12      136.11      144.79      5.18 o
  -2  -1  12        2.13        0.84      1.53 o
  -1  -1  12      198.03      182.64      4.08 o
   0  -1  12       55.47       49.98      2.70 o
   1  -1  12      634.78      627.16      9.03 o
   2  -1  12        5.64        4.35      2.01 o
   3  -1  12        1.20        2.19      2.07 o
   4  -1  12       15.47        8.30      3.05 o
   5  -1  12        6.07       15.31      3.78 o
   6  -1  12        0.18        2.57      3.72 o
  -9   0  12        1.67        8.98      5.27 o
  -8   0  12        0.29       -0.93      2.85 o
  -7   0  12        8.19        5.11      3.29 o
  -6   0  12       11.94        9.40      2.59 o
  -5   0  12      160.50      164.49      7.98 o
  -4   0  12      137.65      135.84      6.68 o
  -3   0  12      253.36      291.42      6.92 o
  -2   0  12      375.63      400.55      9.93 o
  -1   0  12       30.28       30.01      2.55 o
   0   0  12       55.61       41.93      2.13 o
   1   0  12        1.64        0.59      1.54 o
   2   0  12        4.25        3.23      1.99 o
   3   0  12        2.26        4.53      2.22 o
   4   0  12        4.07        2.05      2.69 o
   5   0  12        7.47        8.11      3.94 o
   6   0  12        3.98       10.72      6.04 o
  -9   1  12       27.98       29.74      5.89 o
  -8   1  12       16.22       12.22      2.80 o
  -7   1  12        8.14        6.91      2.36 o
  -6   1  12        2.73        6.02      2.90 o
  -5   1  12      150.33      146.91     12.55 o
  -4   1  12       46.45       49.08      3.96 o
  -3   1  12      190.23      182.28      5.52 o
  -2   1  12       72.54       54.36      3.45 o
  -1   1  12       16.67       19.70      2.06 o
   0   1  12     1084.90     1060.41     10.40 o
   1   1  12        7.49        9.50      1.81 o
   2   1  12       26.60       24.62      3.00 o
   3   1  12       38.91       36.15      4.08 o
   4   1  12        3.44        3.39      2.67 o
   5   1  12        0.07        3.72      3.55 o
   6   1  12        1.61        0.00      5.27 o
  -9   2  12        0.81        8.08      3.17 o
  -8   2  12       33.34       32.68      3.51 o
  -7   2  12       54.97       51.24      3.00 o
  -6   2  12       13.09        8.35      2.27 o
  -5   2  12       83.63       72.33      5.56 o
  -4   2  12       41.84       34.02      4.37 o
  -3   2  12      231.73      201.91      5.82 o
  -2   2  12      165.47      161.98      5.80 o
  -1   2  12       15.62       18.24      1.96 o
   0   2  12       47.59       50.49      3.18 o
   1   2  12       12.38       11.35      2.15 o
   2   2  12        0.02        1.14      1.83 o
   3   2  12        8.50        7.63      2.45 o
   4   2  12        6.70        8.21      2.95 o
   5   2  12        0.02        4.65      3.72 o
   6   2  12        1.33        3.72      5.58 o
  -9   3  12       48.35       50.93      5.12 o
  -8   3  12        9.63        3.30      2.17 o
  -7   3  12        4.60        7.09      1.78 o
  -6   3  12        1.16        0.71      1.90 o
  -5   3  12      186.48      176.47      6.42 o
  -4   3  12       34.94       30.25      3.13 o
  -3   3  12      653.65      633.79     10.60 o
  -2   3  12       42.33       46.52      2.72 o
  -1   3  12        0.66       -0.18      1.33 o
   0   3  12        0.24       -1.80      1.80 o
   1   3  12        4.30        5.70      2.10 o
   2   3  12        4.50        6.38      2.67 o
   3   3  12       31.67       30.07      5.04 o
   4   3  12       10.46       17.03      4.32 o
   5   3  12        3.95        6.32      4.32 o
  -9   4  12        2.43        4.24      3.04 o
  -8   4  12        0.59        2.81      2.14 o
  -7   4  12        4.82        7.56      1.79 o
  -6   4  12        2.29        0.46      1.71 o
  -5   4  12       84.94       92.05      4.38 o
  -4   4  12        1.02        1.98      1.75 o
  -3   4  12      660.03      654.52     12.58 o
  -2   4  12        0.09       -0.99      1.40 o
  -1   4  12      166.07      170.97      7.22 o
   0   4  12      151.99      156.43      5.62 o
   1   4  12        4.25        3.86      3.00 o
   2   4  12        4.80        6.25      3.35 o
   3   4  12        0.25        3.02      3.17 o
   4   4  12        0.86        3.24      4.03 o
   5   4  12        0.05       -0.31      5.27 o
  -9   5  12       18.48       13.28      3.57 o
  -8   5  12       16.55       19.37      2.82 o
  -7   5  12       29.59       26.27      2.44 o
  -6   5  12        3.04        2.67      1.80 o
  -5   5  12       80.81       79.34      4.02 o
  -4   5  12        4.79        5.52      1.92 o
  -3   5  12      327.75      346.68      7.61 o
  -2   5  12       49.77       49.59      4.80 o
  -1   5  12        7.14       11.90      2.36 o
   0   5  12       38.70       37.47      3.44 o
   1   5  12       33.90       30.55      4.08 o
   2   5  12        2.10       -1.88      2.44 o
   3   5  12        1.01        4.65      3.51 o
   4   5  12        7.29        9.60      4.38 o
   5   5  12       14.94       24.48      8.37 o
  -9   6  12       40.12       40.59      6.20 o
  -8   6  12        1.59        2.99      2.20 o
  -7   6  12        0.12        1.63      1.94 o
  -6   6  12       53.68       62.53      3.87 o
  -5   6  12        5.40        4.30      1.92 o
  -4   6  12      113.44      100.99      4.52 o
  -3   6  12       60.94       53.18      3.44 o
  -2   6  12       17.45       21.14      2.24 o
  -1   6  12       22.32       22.76      2.95 o
   0   6  12       48.71       50.38      3.91 o
   1   6  12        0.35       -1.54      2.41 o
   2   6  12       14.42       15.42      3.56 o
   3   6  12        0.62        0.56      3.39 o
   4   6  12        1.57       -4.34      5.58 o
  -9   7  12        3.79        7.75      4.65 o
  -8   7  12       38.43       29.99      3.27 o
  -7   7  12       14.21       14.89      2.65 o
  -6   7  12        1.32        3.37      1.99 o
  -5   7  12       67.77       69.18      3.98 o
  -4   7  12       21.85       21.80      3.00 o
  -3   7  12       15.75       19.68      2.82 o
  -2   7  12      148.14      166.21      8.00 o
  -1   7  12       83.78       86.72      5.63 o
   0   7  12        0.01       -0.54      2.64 o
   1   7  12        2.65        3.39      4.82 o
   2   7  12        4.62        5.81      3.45 o
   3   7  12        0.06        0.78      3.71 o
   4   7  12        3.06        1.55      6.51 o
  -8   8  12        2.95        3.30      3.26 o
  -7   8  12        2.18        1.76      2.14 o
  -6   8  12       51.91       48.47      3.70 o
  -5   8  12        8.11        5.34      2.17 o
  -4   8  12       24.48       21.86      3.12 o
  -3   8  12        0.57        0.94      2.44 o
  -2   8  12       14.52       11.54      3.37 o
  -1   8  12       10.63        7.64      3.21 o
   0   8  12        1.28        1.70      2.47 o
   1   8  12        0.12        0.51      3.07 o
   2   8  12        2.74        3.52      6.66 o
   3   8  12        4.17        7.13      6.51 o
  -8   9  12        0.58        2.17      3.35 o
  -7   9  12        0.48        2.48      2.25 o
  -6   9  12        4.87        5.15      2.21 o
  -5   9  12        2.49        3.76      2.23 o
  -4   9  12        7.94        4.96      4.03 o
  -3   9  12        0.85        1.62      3.20 o
  -2   9  12       10.15       10.25      3.32 o
  -1   9  12        0.00        3.23      3.09 o
   0   9  12        0.05        0.17      3.04 o
   1   9  12        0.29        1.50      3.40 o
   2   9  12        7.38       11.46      6.82 o
  -7  10  12       15.38       26.99      4.90 o
  -6  10  12        4.66        4.69      2.53 o
  -5  10  12        2.93        2.26      2.64 o
  -4  10  12       22.99       19.37      4.49 o
  -3  10  12        3.64        5.64      4.01 o
  -2  10  12        5.87        4.22      3.13 o
  -1  10  12        0.36        1.58      3.37 o
   0  10  12        0.61        3.41      4.60 o
   1  10  12        6.90        9.78      4.21 o
   2  10  12        0.69        3.10      6.82 o
  -7  11  12        0.62        4.96      5.27 o
  -6  11  12       12.27        6.82      5.89 o
  -5  11  12        1.93        2.11      3.15 o
  -4  11  12        0.40        0.47      5.11 o
  -3  11  12        4.04        7.59      4.16 o
  -2  11  12        0.93        3.58      3.69 o
  -1  11  12        1.45        2.32      5.02 o
   0  11  12        0.15        9.99      6.51 o
   1  11  12        4.60        8.98      9.29 o
  -6  12  12        0.04        5.89      5.89 o
  -5  12  12        4.05        2.79      5.89 o
  -4  12  12        1.43       -1.55      5.58 o
  -3  12  12        0.01        2.79      6.51 o
  -2  12  12        4.35        8.98      7.44 o
  -1  12  12        1.00        1.86      7.44 o
   0 -14  13        2.88       -2.79      7.75 o
   1 -14  13        1.75       19.83      9.60 o
  -2 -13  13       13.44       19.21     10.22 o
  -1 -13  13       33.17       31.30      7.34 o
   0 -13  13        1.40       -0.93      5.26 o
   1 -13  13        0.28        1.40      4.28 o
   2 -13  13        0.59       11.46      8.68 o
   3 -13  13        5.65       11.46      8.98 o
  -4 -12  13       15.30       31.29     11.46 o
  -3 -12  13        0.08        2.79      8.37 o
  -2 -12  13        2.09        0.06      4.23 o
  -1 -12  13        0.39       -4.58      4.58 o
   0 -12  13        4.92        4.05      3.58 o
   1 -12  13       40.47       51.87      5.86 o
   2 -12  13        8.77       14.17     16.42 o
   3 -12  13        4.53       -1.55      6.51 o
   4 -12  13        0.01       17.04      8.68 o
  -4 -11  13        0.11       -6.20      7.13 o
  -3 -11  13       13.01       25.46      6.44 o
  -2 -11  13        0.06        2.31      3.24 o
  -1 -11  13        3.86        4.97      3.43 o
   0 -11  13        6.08        2.36      3.25 o
   1 -11  13        2.01        1.01      3.28 o
   2 -11  13        7.46        4.51      4.58 o
   3 -11  13        0.06       -3.56      4.54 o
   4 -11  13       14.06       23.55      9.29 o
   5 -11  13        0.01        3.72      7.44 o
  -5 -10  13        7.63       -2.79      7.75 o
  -4 -10  13        0.62        1.21      4.69 o
  -3 -10  13       38.40       40.66      5.48 o
  -2 -10  13        9.38        3.40      3.15 o
  -1 -10  13        4.80        8.76      3.36 o
   0 -10  13        9.07       11.77      4.60 o
   1 -10  13       12.59        8.33      3.90 o
   2 -10  13        4.23        0.32      3.73 o
   3 -10  13        0.01        0.31      4.15 o
   4 -10  13        0.39        2.99      6.04 o
   5 -10  13        1.02       19.21      8.06 o
  -6  -9  13        8.33       -0.31      8.37 o
  -5  -9  13       21.67       18.73      5.79 o
  -4  -9  13        9.46        4.45      3.05 o
  -3  -9  13        6.41        3.39      2.70 o
  -2  -9  13        0.54        0.10      3.39 o
  -1  -9  13        4.14        8.75      3.20 o
   0  -9  13       16.21       20.82      3.67 o
   1  -9  13        0.61        4.02      3.45 o
   2  -9  13       13.55       12.75      4.08 o
   3  -9  13        0.09        0.93      4.16 o
   4  -9  13        0.00       -0.91      4.27 o
   5  -9  13       10.63       22.62      8.37 o
  -6  -8  13        7.27        4.03      7.44 o
  -5  -8  13        0.06       -3.41      4.67 o
  -4  -8  13      113.21      117.05      7.42 o
  -3  -8  13       32.71       34.87      4.03 o
  -2  -8  13        5.26        3.91      2.81 o
  -1  -8  13       18.13       16.49      3.43 o
   0  -8  13       22.84       33.04      3.99 o
   1  -8  13        1.01        0.04      5.78 o
   2  -8  13        0.92        0.20      5.01 o
   3  -8  13        0.89       -2.81      3.83 o
   4  -8  13        3.50       -2.86      4.23 o
   5  -8  13        4.02       -0.14      5.89 o
   6  -8  13        0.15        3.41      6.51 o
  -7  -7  13        2.54       13.32      7.75 o
  -6  -7  13        1.90       -0.14      4.23 o
  -5  -7  13       45.66       51.79     10.38 o
  -4  -7  13       50.00       46.13      6.58 o
  -3  -7  13      109.85      126.03      6.03 o
  -2  -7  13        1.27       -3.02      3.02 o
  -1  -7  13       22.73       13.05      2.81 o
   0  -7  13        2.80        6.94      2.78 o
   1  -7  13        9.02       11.66      3.12 o
   2  -7  13        3.07       -0.66      2.97 o
   3  -7  13        7.44        3.25      4.80 o
   4  -7  13        0.44       -0.93      4.65 o
   5  -7  13       19.71       18.27      5.73 o
   6  -7  13        3.19        3.72      6.20 o
  -7  -6  13        0.84        3.62      4.23 o
  -6  -6  13        3.72        3.13      3.22 o
  -5  -6  13      109.32      108.35      8.81 o
  -4  -6  13       11.78        6.52      3.89 o
  -3  -6  13       49.70       47.18      4.25 o
  -2  -6  13       43.43       53.38      3.89 o
  -1  -6  13      133.41      121.95      6.17 o
   0  -6  13       44.04       43.07      4.52 o
   1  -6  13      180.46      174.22      5.90 o
   2  -6  13        6.48        8.32      2.97 o
   3  -6  13       36.52       40.61      6.13 o
   4  -6  13        4.09        0.93      4.96 o
   5  -6  13        0.33        1.96      4.09 o
   6  -6  13        4.72        3.41      5.89 o
  -8  -5  13        0.65       -6.20      6.20 o
  -7  -5  13        1.34        1.88      4.31 o
  -6  -5  13       25.05       18.27      4.82 o
  -5  -5  13      104.25      104.55      5.99 o
  -4  -5  13       66.48       76.52      7.42 o
  -3  -5  13       67.79       63.55      7.78 o
  -2  -5  13       11.98       20.82      3.91 o
  -1  -5  13      153.53      148.96      5.24 o
   0  -5  13       33.82       24.48      2.96 o
   1  -5  13       59.09       43.07      3.53 o
   2  -5  13       53.03       56.23      4.57 o
   3  -5  13       29.16       36.57      5.80 o
   4  -5  13       13.60        8.75      4.27 o
   5  -5  13        3.01        5.47      4.24 o
   6  -5  13        5.24        4.36      4.54 o
  -8  -4  13        4.17        3.90      4.01 o
  -7  -4  13       27.92       24.72      4.69 o
  -6  -4  13       14.86       13.73      4.37 o
  -5  -4  13       91.96       83.89      8.93 o
  -4  -4  13        0.75       -0.95      2.28 o
  -3  -4  13        8.08        7.88      3.10 o
  -2  -4  13      344.05      358.55      7.33 o
  -1  -4  13      147.82      157.64      5.18 o
   0  -4  13       12.44        9.26      2.45 o
   1  -4  13        2.65        1.96      2.12 o
   2  -4  13        5.29        8.64      2.91 o
   3  -4  13        0.00       -1.82      2.43 o
   4  -4  13        0.57       -2.82      2.82 o
   5  -4  13        0.25        3.07      4.15 o
   6  -4  13        4.56        6.69      4.80 o
  -8  -3  13       10.21        9.46      4.17 o
  -7  -3  13       28.12       27.25      4.98 o
  -6  -3  13        1.61       -0.82      3.17 o
  -5  -3  13       12.08       15.73      3.15 o
  -4  -3  13       20.33       16.13      3.33 o
  -3  -3  13      271.37      289.64      6.86 o
  -2  -3  13       27.94       26.15      2.96 o
  -1  -3  13       57.66       57.43      4.33 o
   0  -3  13      148.66      170.78      5.47 o
   1  -3  13       44.01       33.74      3.22 o
   2  -3  13        1.34       -0.40      2.52 o
   3  -3  13        4.96        2.00      2.59 o
   4  -3  13        0.06       -1.60      2.82 o
   5  -3  13        5.09        2.51      3.87 o
   6  -3  13        0.86       -4.65      4.96 o
  -8  -2  13       38.22       36.94      4.04 o
  -7  -2  13        7.49        3.84      5.42 o
  -6  -2  13        0.93       -1.99      1.99 o
  -5  -2  13       59.67       50.89      4.36 o
  -4  -2  13        9.93        8.69      2.90 o
  -3  -2  13      394.26      377.42      8.06 o
  -2  -2  13      410.79      407.40      7.72 o
  -1  -2  13        0.18       -1.37      1.37 o
   0  -2  13      134.03      135.53      4.29 o
   1  -2  13      390.34      396.19      7.29 o
   2  -2  13       29.24       22.25      3.56 o
   3  -2  13       27.38       26.90      3.52 o
   4  -2  13        0.15        0.98      2.82 o
   5  -2  13        6.07        9.29      4.17 o
   6  -2  13       13.56        7.44      5.89 o
  -9  -1  13        3.00        1.24      5.27 o
  -8  -1  13        2.61        4.90      3.61 o
  -7  -1  13       32.39       33.32      4.80 o
  -6  -1  13        1.61        0.85      2.28 o
  -5  -1  13        9.21        7.93      3.35 o
  -4  -1  13       53.33       58.88     10.08 o
  -3  -1  13      383.41      383.58      8.13 o
  -2  -1  13      276.32      305.95      6.60 o
  -1  -1  13       20.84       20.40      1.96 o
   0  -1  13       68.60       67.61      3.20 o
   1  -1  13        8.69        4.60      1.85 o
   2  -1  13        0.01        1.32      2.15 o
   3  -1  13        3.16       -0.24      2.23 o
   4  -1  13        0.16        0.37      2.87 o
   5  -1  13        0.48        0.15      3.78 o
   6  -1  13       26.86       23.24      7.13 o
  -9   0  13        7.46        9.91      5.58 o
  -8   0  13        4.77        3.85      3.39 o
  -7   0  13        6.48        8.57      3.71 o
  -6   0  13        4.04       -0.69      2.11 o
  -5   0  13       37.34       43.33      4.98 o
  -4   0  13        1.07        0.14      2.31 o
  -3   0  13      467.66      452.66     10.95 o
  -2   0  13       87.55      110.80      4.12 o
  -1   0  13      278.09      287.77      8.44 o
   0   0  13      769.48      835.26      9.21 o
   1   0  13      121.32      106.83      3.97 o
   2   0  13        0.45        1.76      2.15 o
   3   0  13        0.00        4.41      2.69 o
   4   0  13        9.44        6.29      3.13 o
   5   0  13       30.00       34.34      7.44 o
   6   0  13       13.27        2.48      5.58 o
  -9   1  13        1.01        8.37      4.96 o
  -8   1  13        0.02        2.79      5.89 o
  -7   1  13        2.28        0.03      2.95 o
  -6   1  13        1.58        7.99      3.72 o
  -5   1  13      100.48      111.05      7.59 o
  -4   1  13        9.69       12.45      3.01 o
  -3   1  13      178.65      175.98      6.94 o
  -2   1  13       37.42       32.32      3.14 o
  -1   1  13        0.54        0.12      1.39 o
   0   1  13       23.44       20.47      1.96 o
   1   1  13       18.83       22.04      2.30 o
   2   1  13       13.90       14.79      2.79 o
   3   1  13       12.42       11.05      3.21 o
   4   1  13        0.89       -1.99      2.69 o
   5   1  13       30.56       42.16      6.39 o
  -9   2  13        3.05       12.39      5.27 o
  -8   2  13        0.07        0.30      2.27 o
  -7   2  13       10.59        5.42      3.17 o
  -6   2  13        0.65       -0.22      2.60 o
  -5   2  13       27.69       23.72      4.01 o
  -4   2  13       29.65       22.39      3.28 o
  -3   2  13      265.62      274.48      6.90 o
  -2   2  13      208.63      204.53      5.18 o
  -1   2  13      140.11      135.80      4.19 o
   0   2  13      554.76      536.82      9.37 o
   1   2  13       41.44       49.90      6.31 o
   2   2  13        4.25        4.74      2.08 o
   3   2  13        6.16        8.38      2.92 o
   4   2  13        2.08        5.37      3.26 o
   5   2  13       63.81       64.44      9.60 o
  -9   3  13        4.19        7.75      3.29 o
  -8   3  13        5.17        4.51      2.41 o
  -7   3  13        4.58        2.27      2.33 o
  -6   3  13       25.52       24.80      3.58 o
  -5   3  13       16.54       15.70      2.87 o
  -4   3  13       20.53       12.20      2.36 o
  -3   3  13        3.97        4.91      1.99 o
  -2   3  13      112.89      107.54      3.94 o
  -1   3  13       21.73       21.03      2.15 o
   0   3  13       15.28       16.56      2.80 o
   1   3  13       25.27       18.62      3.64 o
   2   3  13        0.32        3.31      5.09 o
   3   3  13        1.69        2.77      4.96 o
   4   3  13        3.88        9.54      4.15 o
   5   3  13       62.54       76.22     10.53 o
  -9   4  13        0.81        2.09      3.72 o
  -8   4  13        0.02       -2.19      2.19 o
  -7   4  13        0.97        1.12      2.01 o
  -6   4  13       12.36       12.44      2.41 o
  -5   4  13       56.32       68.53      4.64 o
  -4   4  13       43.00       42.41      3.39 o
  -3   4  13        3.29        7.00      2.10 o
  -2   4  13       62.18       71.24      4.28 o
  -1   4  13       61.18       61.50      3.02 o
   0   4  13       36.21       27.58      3.20 o
   1   4  13        4.73        4.72      2.76 o
   2   4  13        3.08        5.63      2.87 o
   3   4  13        2.70        0.46      3.29 o
   4   4  13        0.42        5.55      4.23 o
  -9   5  13        0.01        6.20      4.34 o
  -8   5  13       16.42       12.88      2.67 o
  -7   5  13        5.13        6.82      2.38 o
  -6   5  13        1.96        2.59      1.94 o
  -5   5  13       10.88        4.54      2.41 o
  -4   5  13       48.36       49.26      3.52 o
  -3   5  13       31.65       49.34      3.69 o
  -2   5  13       34.88       29.98      4.29 o
  -1   5  13        4.60        2.99      2.11 o
   0   5  13        2.62        1.62      2.11 o
   1   5  13        1.63        0.56      2.59 o
   2   5  13        3.67        7.09      3.44 o
   3   5  13       15.88        9.76      4.16 o
   4   5  13        9.70       13.01      6.51 o
  -8   6  13        0.87        0.16      2.15 o
  -7   6  13       25.46       21.13      3.20 o
  -6   6  13       39.78       46.14      3.58 o
  -5   6  13       10.24       11.62      2.76 o
  -4   6  13        5.21        7.74      2.39 o
  -3   6  13        7.20        4.20      2.02 o
  -2   6  13       81.20       72.49      5.27 o
  -1   6  13        1.21       -1.45      2.18 o
   0   6  13       24.79       16.80      3.94 o
   1   6  13        7.19       -0.22      2.94 o
   2   6  13        3.89        1.72      6.53 o
   3   6  13       10.12       11.52      5.58 o
   4   6  13       12.86       12.39      7.44 o
  -8   7  13        0.15        2.53      3.04 o
  -7   7  13        7.07        4.80      2.43 o
  -6   7  13        9.99        6.16      2.31 o
  -5   7  13       21.43       25.30      5.36 o
  -4   7  13       31.12       29.36      7.10 o
  -3   7  13        1.78        2.16      2.13 o
  -2   7  13       16.38       10.53      5.48 o
  -1   7  13        5.40        5.60      2.56 o
   0   7  13        0.06       -0.52      2.34 o
   1   7  13        0.01        2.21      3.23 o
   2   7  13        0.02        2.23      4.15 o
   3   7  13        6.90       -0.93      5.89 o
  -8   8  13        2.48       -0.22      3.27 o
  -7   8  13        3.11        2.61      2.30 o
  -6   8  13        0.25       -1.95      2.10 o
  -5   8  13        0.12        1.36      2.82 o
  -4   8  13        0.27        4.43      2.49 o
  -3   8  13        0.22        2.55      2.85 o
  -2   8  13       17.60       24.05      4.00 o
  -1   8  13       13.08        1.73      3.46 o
   0   8  13        0.38        3.07      3.32 o
   1   8  13        5.36        2.37      3.59 o
   2   8  13       14.00       13.94      7.13 o
  -7   9  13        4.84        7.98      3.78 o
  -6   9  13       17.38       14.27      2.86 o
  -5   9  13        6.38        7.82      2.94 o
  -4   9  13       29.33       22.48      8.06 o
  -3   9  13        5.67        9.07      3.42 o
  -2   9  13        0.42        5.57      3.46 o
  -1   9  13        0.13        0.31      3.28 o
   0   9  13        5.23        3.72      5.04 o
   1   9  13       11.44        9.83      4.33 o
   2   9  13        7.82       16.73      8.06 o
  -7  10  13        0.74        2.79      4.96 o
  -6  10  13        7.82        8.83      3.94 o
  -5  10  13        6.39        1.33      3.61 o
  -4  10  13        0.59       -3.50      3.71 o
  -3  10  13       16.02       17.85      5.02 o
  -2  10  13       10.08        8.52      3.86 o
  -1  10  13        1.86        4.61      4.90 o
   0  10  13        0.55        5.99      5.34 o
   1  10  13       10.55       20.76     10.53 o
  -6  11  13       13.27       19.21      6.82 o
  -5  11  13        0.38       -2.48      4.96 o
  -4  11  13        0.59       -4.96      4.96 o
  -3  11  13        9.39        1.86      5.89 o
  -2  11  13       24.62       29.59      5.13 o
  -1  11  13        1.03        4.51      7.75 o
  -4  12  13        2.24       -0.93      6.20 o
  -3  12  13        0.42        6.51      7.13 o
  -2  12  13        1.97        3.41      7.44 o
  -2 -13  14        3.54        4.34      9.29 o
  -1 -13  14        0.08       -6.82      8.06 o
   0 -13  14        2.32       -5.27      7.44 o
   1 -13  14        0.13       -5.58      7.44 o
   2 -13  14        3.46       13.01      8.98 o
  -3 -12  14        4.01        4.65      8.37 o
  -2 -12  14        3.72        1.24      4.53 o
  -1 -12  14        0.02       -1.64      6.26 o
   0 -12  14        4.72        8.30      4.81 o
   1 -12  14        2.35        5.62      4.29 o
   2 -12  14        0.98        9.60      8.06 o
   3 -12  14        0.00        8.06      8.06 o
  -4 -11  14        8.15        7.44      8.98 o
  -3 -11  14        3.50        2.32      6.20 o
  -2 -11  14        2.33        3.31      3.69 o
  -1 -11  14        3.96        3.89      4.16 o
   0 -11  14        1.63        1.46      4.11 o
   1 -11  14        0.44       -0.60      3.87 o
   2 -11  14        8.31       17.04     11.77 o
   3 -11  14        2.88       17.04      8.37 o
   4 -11  14        1.08       13.32      8.37 o
  -5 -10  14        2.94       17.97      9.29 o
  -4 -10  14        6.66        7.65      4.07 o
  -3 -10  14        1.88        5.41      4.09 o
  -2 -10  14        8.39        8.39      4.24 o
  -1 -10  14        3.10        4.98      4.04 o
   0 -10  14        0.25        5.27      4.38 o
   1 -10  14       26.92       38.62      5.63 o
   2 -10  14       16.25       19.52      9.76 o
   3 -10  14       33.91       43.20     11.62 o
   4 -10  14        6.85       29.74      9.29 o
  -5  -9  14       35.49       40.90     11.15 o
  -4  -9  14        2.88        2.60      3.55 o
  -3  -9  14        7.92        6.01      4.72 o
  -2  -9  14       12.92       15.66      4.22 o
  -1  -9  14        0.09        4.07      3.02 o
   0  -9  14        6.90        6.63      3.81 o
   1  -9  14       15.28        9.93      4.02 o
   2  -9  14        6.10        0.53      3.48 o
   3  -9  14       30.03       28.38      5.90 o
   4  -9  14        2.74       -0.19      6.82 o
   5  -9  14        2.78        7.75      7.44 o
  -6  -8  14        0.50        6.20      8.06 o
  -5  -8  14        7.88        5.90      5.18 o
  -4  -8  14        0.21       -0.02      3.21 o
  -3  -8  14       16.60       16.56      4.70 o
  -2  -8  14      122.54      121.56      7.33 o
  -1  -8  14        8.74        3.72      3.11 o
   0  -8  14       18.91       11.64      3.30 o
   1  -8  14       20.07       21.95      4.56 o
   2  -8  14        6.44        5.28      3.84 o
   3  -8  14        6.29        4.64      4.71 o
   4  -8  14        0.19        3.00      4.93 o
   5  -8  14        0.00        2.17      6.20 o
  -7  -7  14        3.09        7.13      7.44 o
  -6  -7  14        0.37       -3.14      3.14 o
  -5  -7  14        2.75        1.86      4.23 o
  -4  -7  14        6.04        3.14      3.37 o
  -3  -7  14        0.78        1.04      2.69 o
  -2  -7  14       38.23       35.91      5.94 o
  -1  -7  14       10.62       13.88      3.37 o
   0  -7  14      112.43      105.78      5.81 o
   1  -7  14       37.93       29.48     11.11 o
   2  -7  14        0.01       -1.04      3.28 o
   3  -7  14        1.59        2.28      3.93 o
   4  -7  14        1.28        0.85      4.09 o
   5  -7  14        0.03        6.20      6.51 o
  -7  -6  14        0.14        8.98      6.82 o
  -6  -6  14        8.22        4.96      4.02 o
  -5  -6  14        1.15        3.21      4.01 o
  -4  -6  14        0.08       -1.60      3.93 o
  -3  -6  14      220.79      220.45      7.66 o
  -2  -6  14      166.90      185.90      8.41 o
  -1  -6  14       24.87       20.34      3.52 o
   0  -6  14        2.55        1.34      2.30 o
   1  -6  14      144.54      150.05      6.69 o
   2  -6  14       14.33       17.97      4.16 o
   3  -6  14        0.17        3.56      4.09 o
   4  -6  14        9.26       14.72      5.26 o
   5  -6  14        1.35        7.88      4.84 o
  -7  -5  14        5.17        3.28      5.44 o
  -6  -5  14       16.77       23.97      5.42 o
  -5  -5  14        3.39        1.20      3.37 o
  -4  -5  14        7.80        8.11      2.86 o
  -3  -5  14        3.03        6.71      3.02 o
  -2  -5  14      160.62      186.19      6.98 o
  -1  -5  14      352.79      368.42      8.12 o
   0  -5  14      127.17      124.48      5.22 o
   1  -5  14      138.56      136.09      6.42 o
   2  -5  14        0.08        1.76      3.21 o
   3  -5  14        0.22        2.27      3.83 o
   4  -5  14        0.82       -3.26      3.46 o
   5  -5  14        0.74        2.48      4.46 o
   6  -5  14       17.46       20.76      8.06 o
  -8  -4  14        2.26       -3.41      6.20 o
  -7  -4  14        7.53        9.90      4.37 o
  -6  -4  14       12.83       11.03      5.89 o
  -5  -4  14        0.80       -2.97      2.97 o
  -4  -4  14        2.19       -2.03      2.36 o
  -3  -4  14      296.58      319.49     10.07 o
  -2  -4  14       20.59       24.93      3.43 o
  -1  -4  14       31.36       20.32      2.91 o
   0  -4  14      146.03      180.38      8.51 o
   1  -4  14       20.11       18.80      3.49 o
   2  -4  14        4.99        5.13      3.25 o
   3  -4  14        0.19        3.03      3.26 o
   4  -4  14        0.34        4.11      3.66 o
   5  -4  14       12.84       16.19      5.24 o
   6  -4  14       29.15       27.57      8.37 o
  -8  -3  14        0.77        1.55      2.97 o
  -7  -3  14        0.91        1.55      3.72 o
  -6  -3  14        4.43        0.02      4.96 o
  -5  -3  14        0.03       -1.59      2.64 o
  -4  -3  14        8.69        4.96      3.04 o
  -3  -3  14       11.74        4.29      3.81 o
  -2  -3  14       26.41       17.50      2.61 o
  -1  -3  14        5.38        3.96      2.19 o
   0  -3  14      646.99      630.81     11.27 o
   1  -3  14        3.89       -1.45      1.87 o
   2  -3  14        2.33        6.79      2.76 o
   3  -3  14        5.79        1.75      3.14 o
   4  -3  14        0.32       -0.65      3.51 o
   5  -3  14       12.78       19.08      5.28 o
   6  -3  14       10.12       19.21      7.13 o
  -8  -2  14        0.26       -1.98      3.26 o
  -7  -2  14       22.47       16.71      4.37 o
  -6  -2  14        0.02       -0.12      3.39 o
  -5  -2  14       24.09       22.25      4.58 o
  -4  -2  14        4.55       -0.43      2.49 o
  -3  -2  14      114.95      116.76      6.13 o
  -2  -2  14      193.51      214.92      6.53 o
  -1  -2  14        2.70        2.14      2.10 o
   0  -2  14      277.81      260.90      6.79 o
   1  -2  14       56.04       44.74      3.11 o
   2  -2  14       28.11       22.02      3.30 o
   3  -2  14        2.09       -2.91      3.46 o
   4  -2  14        1.45        0.59      3.28 o
   5  -2  14       91.92      144.68      9.79 o
  -8  -1  14        1.20        0.33      3.48 o
  -7  -1  14       19.06       12.69      4.09 o
  -6  -1  14        0.04       -1.79      2.95 o
  -5  -1  14       22.31       20.83      4.46 o
  -4  -1  14        7.34       13.23      3.53 o
  -3  -1  14       38.76       40.48      3.28 o
  -2  -1  14      164.10      180.32      7.50 o
  -1  -1  14      164.95      150.37      5.47 o
   0  -1  14       25.56       23.06      2.40 o
   1  -1  14        0.04       -1.08      1.68 o
   2  -1  14       13.24       11.04      2.89 o
   3  -1  14        6.45        6.11      3.10 o
   4  -1  14       23.59       19.09      5.50 o
   5  -1  14       44.30       47.82      6.75 o
  -8   0  14        3.29        2.74      3.61 o
  -7   0  14       13.68        5.80      3.61 o
  -6   0  14       46.97       50.63      9.45 o
  -5   0  14        0.85        3.41      3.26 o
  -4   0  14       80.49       72.37      5.11 o
  -3   0  14        8.65        5.58      2.64 o
  -2   0  14       40.65       41.43      3.06 o
  -1   0  14       16.69        6.56      2.19 o
   0   0  14      178.96      188.53      4.93 o
   1   0  14        1.18        5.29      2.24 o
   2   0  14       11.94       12.74      2.73 o
   3   0  14        0.54        0.67      2.72 o
   4   0  14       10.38       20.28      4.13 o
   5   0  14       16.04       20.45      7.13 o
  -9   1  14        1.97       10.84      5.27 o
  -8   1  14        0.04       -1.84      4.96 o
  -7   1  14       22.13       21.30      5.11 o
  -6   1  14        3.75        3.53      3.13 o
  -5   1  14        0.31       -0.79      2.82 o
  -4   1  14       84.83       82.35      6.81 o
  -3   1  14        0.18        5.30      2.64 o
  -2   1  14       21.14       14.62      2.75 o
  -1   1  14        7.18       10.17      1.82 o
   0   1  14       11.09        4.69      2.44 o
   1   1  14        0.09        0.92      2.04 o
   2   1  14        2.99        4.47      2.37 o
   3   1  14       36.06       53.40      5.13 o
   4   1  14        1.36        4.34      4.16 o
   5   1  14        2.26        6.51      6.20 o
  -9   2  14        6.54        8.37      5.27 o
  -8   2  14        0.36        4.07      6.35 o
  -7   2  14       18.11       17.72      4.01 o
  -6   2  14        5.31        0.29      3.56 o
  -5   2  14        1.41        4.51      3.04 o
  -4   2  14        1.91        0.18      2.45 o
  -3   2  14        0.22        1.71      1.91 o
  -2   2  14        9.05        5.07      1.81 o
  -1   2  14        1.61       -0.31      1.46 o
   0   2  14       40.99       41.31      3.72 o
   1   2  14        0.47       -0.59      2.51 o
   2   2  14       29.59       39.92      6.78 o
   3   2  14        8.18       11.15      5.27 o
   4   2  14        3.23        3.32      4.80 o
   5   2  14       11.46       20.76      7.75 o
  -9   3  14       34.61       52.05      7.44 o
  -8   3  14        1.80        0.78      2.76 o
  -7   3  14        0.15        1.53      3.28 o
  -6   3  14        3.13        2.64      2.41 o
  -5   3  14       28.05       27.90      3.62 o
  -4   3  14       37.65       33.06      3.24 o
  -3   3  14        3.14        5.16      2.17 o
  -2   3  14        5.81        3.13      1.78 o
  -1   3  14       12.25       16.99      2.21 o
   0   3  14       20.82       17.29      2.91 o
   1   3  14       18.40       26.14      3.98 o
   2   3  14        5.67        7.78      4.02 o
   3   3  14        8.33       13.51      4.54 o
   4   3  14        0.01        5.58      5.58 o
  -8   4  14       17.53       11.02      2.75 o
  -7   4  14        0.47        1.65      2.77 o
  -6   4  14        3.83        6.93      2.69 o
  -5   4  14       71.18       62.67      4.67 o
  -4   4  14       13.43       18.97      2.76 o
  -3   4  14        9.88        7.58      2.31 o
  -2   4  14       35.03       33.32      3.11 o
  -1   4  14       79.21       84.44      4.75 o
   0   4  14        0.21        2.00      2.26 o
   1   4  14        2.61        5.12      2.81 o
   2   4  14        0.17        1.04      3.01 o
   3   4  14       27.12       22.23      5.34 o
   4   4  14        7.75        9.60      6.20 o
  -8   5  14        0.21        2.64      2.61 o
  -7   5  14        0.59        2.85      2.34 o
  -6   5  14        0.13       -0.48      2.37 o
  -5   5  14        7.62        9.73      3.24 o
  -4   5  14        0.49       -2.01      2.11 o
  -3   5  14        1.29        2.50      2.13 o
  -2   5  14       41.37       34.36      3.84 o
  -1   5  14        0.00        3.48      2.35 o
   0   5  14       15.26       11.56      2.79 o
   1   5  14        2.29        4.60      3.22 o
   2   5  14        6.97       11.65      3.98 o
   3   5  14        0.16        0.84      4.80 o
   4   5  14        7.05       15.80      7.44 o
  -8   6  14        0.22       -1.51      4.96 o
  -7   6  14       13.10       11.46      2.79 o
  -6   6  14        8.12        4.97      2.77 o
  -5   6  14        0.03        1.66      2.43 o
  -4   6  14        3.95        4.28      2.51 o
  -3   6  14       31.48       26.59      2.98 o
  -2   6  14        1.41        3.68      2.87 o
  -1   6  14       37.37       37.74      3.93 o
   0   6  14        3.37        2.28      3.03 o
   1   6  14        0.36        3.31      3.26 o
   2   6  14       12.77       22.27      5.26 o
   3   6  14        6.21        7.75      6.51 o
  -8   7  14        0.13        2.31      4.65 o
  -7   7  14        4.19        7.26      2.51 o
  -6   7  14       20.93       23.42      3.70 o
  -5   7  14        0.02        1.99      2.57 o
  -4   7  14       57.29       56.21      4.45 o
  -3   7  14        1.21        0.97      2.19 o
  -2   7  14       91.86       99.35      6.43 o
  -1   7  14        2.49       -0.98      2.98 o
   0   7  14       12.87        7.64      3.68 o
   1   7  14        1.46        4.27      3.77 o
   2   7  14       15.16       19.52      7.75 o
  -7   8  14        3.13        7.74      4.65 o
  -6   8  14        2.72        7.94      3.05 o
  -5   8  14        4.05        5.44      2.79 o
  -4   8  14        7.48        9.17      2.97 o
  -3   8  14        6.12        6.64      3.26 o
  -2   8  14       24.85       28.65      4.63 o
  -1   8  14       25.15       21.14      4.33 o
   0   8  14        2.78       -0.04      4.71 o
   1   8  14        0.00       -0.33      3.60 o
   2   8  14        1.03       -0.31      6.51 o
  -7   9  14        1.68        4.03      4.65 o
  -6   9  14        2.25        6.29      3.19 o
  -5   9  14        1.45        5.06      3.07 o
  -4   9  14       31.90       29.83      5.58 o
  -3   9  14       13.53       11.86      4.58 o
  -2   9  14        0.10        3.70      3.50 o
  -1   9  14        6.45       13.25      5.73 o
   0   9  14        7.21       12.66      5.78 o
   1   9  14        0.12       16.11      9.29 o
  -6  10  14        0.17       -1.86      4.96 o
  -5  10  14        7.43       -1.24      4.96 o
  -4  10  14       15.09        8.98      5.89 o
  -3  10  14        0.00       -2.38      3.79 o
  -2  10  14        9.20       14.35      4.33 o
  -1  10  14        2.19        6.01      5.36 o
   0  10  14        0.92        5.89      8.37 o
  -5  11  14        1.43        2.79      6.20 o
  -4  11  14        0.55       -4.03      5.58 o
  -3  11  14        0.74       -1.55      5.58 o
  -2  11  14        4.77       -4.03      6.51 o
  -2 -12  15        6.41        1.86      8.98 o
  -1 -12  15        1.30       -0.31      4.26 o
   0 -12  15       12.04       13.80      8.14 o
   1 -12  15        0.80        7.13      8.37 o
   2 -12  15        7.44       17.35      8.98 o
  -3 -11  15       22.32        9.60      8.98 o
  -2 -11  15        5.87        3.71      3.98 o
  -1 -11  15       27.40       37.46      6.25 o
   0 -11  15        2.35        6.70      4.94 o
   1 -11  15       52.88       65.31      8.31 o
   2 -11  15        4.40       10.22      7.75 o
   3 -11  15        0.26        9.91      7.75 o
  -4 -10  15        6.11       16.73      9.60 o
  -3 -10  15       21.24       14.54      4.61 o
  -2 -10  15       34.59       43.01     13.06 o
  -1 -10  15        0.02        1.82      7.59 o
   0 -10  15       28.54       20.43      5.07 o
   1 -10  15       64.14       72.55     10.82 o
   2 -10  15        0.06        5.44      4.80 o
   3 -10  15        4.30       16.11      7.75 o
   4 -10  15        2.70       15.49      9.29 o
  -5  -9  15        1.93        5.58      7.75 o
  -4  -9  15        0.01       -1.18      3.66 o
  -3  -9  15        1.21        6.95      4.19 o
  -2  -9  15        6.91        5.24      4.09 o
  -1  -9  15       35.80       48.63      5.96 o
   0  -9  15       23.77       26.86      5.17 o
   1  -9  15       62.41       73.54     12.02 o
   2  -9  15        0.45        5.04      4.71 o
   3  -9  15        0.49       -1.59      4.58 o
   4  -9  15        3.08        3.10      7.44 o
  -6  -8  15        9.75       -3.72      7.13 o
  -5  -8  15       12.68       -1.19      5.49 o
  -4  -8  15        2.84        0.99      3.56 o
  -3  -8  15        4.32        2.83      3.87 o
  -2  -8  15       14.30       18.02      5.34 o
  -1  -8  15       55.82       55.01      9.35 o
   0  -8  15      120.32      143.38      8.40 o
   1  -8  15       26.08       18.25      4.79 o
   2  -8  15        0.02        1.70      4.38 o
   3  -8  15       17.08       19.73      8.68 o
   4  -8  15        1.53        7.44      7.44 o
   5  -8  15        1.61       11.46      8.06 o
  -6  -7  15       27.01       17.66      8.68 o
  -5  -7  15       20.38       14.41      5.26 o
  -4  -7  15        5.67        1.68      3.33 o
  -3  -7  15        2.08       -0.70      2.91 o
  -2  -7  15       10.80        8.34      6.80 o
  -1  -7  15        2.77        7.58      3.22 o
   0  -7  15       72.14       73.49      5.63 o
   1  -7  15       30.81       33.98      5.13 o
   2  -7  15        4.74        4.48      3.84 o
   3  -7  15        1.04       -1.19      4.15 o
   4  -7  15        0.01       -0.97      4.49 o
   5  -7  15        2.83        1.24      6.51 o
  -7  -6  15        8.24        4.34      7.13 o
  -6  -6  15        1.09        1.76      4.54 o
  -5  -6  15       54.52       48.88     12.55 o
  -4  -6  15        1.58        0.67      3.28 o
  -3  -6  15        7.06        9.06      3.32 o
  -2  -6  15        4.83        0.04      3.32 o
  -1  -6  15       10.76        9.65      4.07 o
   0  -6  15      235.67      238.23     10.64 o
   1  -6  15        4.63        6.64      3.66 o
   2  -6  15        2.24       -3.94      3.94 o
   3  -6  15       27.05       34.41      6.24 o
   4  -6  15        0.87        2.17      8.37 o
   5  -6  15       22.13       41.52      9.29 o
  -7  -5  15        3.16       14.25      7.44 o
  -6  -5  15        7.19        5.21      4.37 o
  -5  -5  15        0.75       -0.86      3.83 o
  -4  -5  15        5.27       -1.53      3.28 o
  -3  -5  15       82.16       73.81      6.08 o
  -2  -5  15      105.84      103.34      6.75 o
  -1  -5  15       23.24       25.47      3.70 o
   0  -5  15       68.11       63.20      5.70 o
   1  -5  15       32.13       34.04      4.29 o
   2  -5  15       27.68       37.03      5.18 o
   3  -5  15        2.63        3.70      3.80 o
   4  -5  15        0.56        2.83      8.83 o
   5  -5  15       11.74        5.58      6.82 o
  -7  -4  15        6.27        9.69      4.62 o
  -6  -4  15        2.38       -2.63      3.72 o
  -5  -4  15        1.00       -2.82      2.82 o
  -4  -4  15        1.53        1.47      6.34 o
  -3  -4  15       26.38       13.81      3.91 o
  -2  -4  15       53.92       43.27      5.09 o
  -1  -4  15        4.17        5.59      2.47 o
   0  -4  15       12.61       11.40      2.78 o
   1  -4  15        0.27       -1.89      2.68 o
   2  -4  15       12.33       12.51      3.33 o
   3  -4  15        4.79        5.61      3.51 o
   4  -4  15       14.54       13.31      5.24 o
   5  -4  15        7.76       11.15      6.82 o
  -8  -3  15        0.08        5.58      5.89 o
  -7  -3  15       29.29       29.60      5.48 o
  -6  -3  15        1.02       -0.93      3.72 o
  -5  -3  15       54.43       49.77     10.27 o
  -4  -3  15       28.22       25.97      4.34 o
  -3  -3  15        5.56        5.27      3.40 o
  -2  -3  15       71.45       65.10      4.93 o
  -1  -3  15       11.72       11.81      2.66 o
   0  -3  15       98.51       98.33      4.80 o
   1  -3  15        2.59        1.11      4.05 o
   2  -3  15       13.53       10.56      3.19 o
   3  -3  15        0.00        1.12      3.33 o
   4  -3  15        1.09        4.65      3.87 o
   5  -3  15        4.86        6.82      6.51 o
  -8  -2  15        1.39       -1.33      3.93 o
  -7  -2  15        3.00        0.57      4.65 o
  -6  -2  15        3.91        1.08      3.72 o
  -5  -2  15        0.02       -2.29      3.39 o
  -4  -2  15       28.81       25.55      4.16 o
  -3  -2  15       52.39       55.68      5.15 o
  -2  -2  15        0.09        2.85      2.22 o
  -1  -2  15       18.75       18.92      2.93 o
   0  -2  15       17.22       12.64      2.67 o
   1  -2  15        9.52       13.07      3.64 o
   2  -2  15        6.97        9.28      2.95 o
   3  -2  15       18.99       24.02      4.35 o
   4  -2  15        0.16        5.21      4.37 o
   5  -2  15        3.63        6.51      6.20 o
  -8  -1  15        9.56        8.07      4.27 o
  -7  -1  15       12.55       11.43      4.37 o
  -6  -1  15        3.44        5.36      3.71 o
  -5  -1  15       37.63       35.01      5.34 o
  -4  -1  15       30.54       23.84      4.08 o
  -3  -1  15       15.79       10.94      2.61 o
  -2  -1  15        0.72       -1.97      1.97 o
  -1  -1  15        0.20       -1.57      2.03 o
   0  -1  15        0.13        0.56      2.00 o
   1  -1  15       20.99       13.56      3.60 o
   2  -1  15       17.68       10.50      3.00 o
   3  -1  15        9.64        7.92      3.33 o
   4  -1  15       19.16       21.02      5.20 o
   5  -1  15        5.82       18.28      7.44 o
  -8   0  15       23.23       22.86      9.76 o
  -7   0  15        7.83        6.04      5.89 o
  -6   0  15        2.04        4.93      3.87 o
  -5   0  15        1.15       -0.66      2.97 o
  -4   0  15        0.27        1.25      2.70 o
  -3   0  15        5.38        2.69      3.49 o
  -2   0  15       29.22       34.23      3.15 o
  -1   0  15      178.63      177.47      4.85 o
   0   0  15       15.69       17.03      3.02 o
   1   0  15        0.92        0.93      3.72 o
   2   0  15        0.06       -2.45      2.82 o
   3   0  15        0.00       -0.48      2.96 o
   4   0  15        2.47       -0.47      3.94 o
   5   0  15       21.06       28.50      8.68 o
  -8   1  15       23.34       37.05      5.34 o
  -7   1  15        5.19        6.61      3.83 o
  -6   1  15       38.53       34.13      5.12 o
  -5   1  15        6.85        5.69      3.42 o
  -4   1  15       10.67       17.32      5.56 o
  -3   1  15        1.77        0.36      3.01 o
  -2   1  15       52.94       51.07      3.94 o
  -1   1  15        1.09        2.78      2.07 o
   0   1  15       44.07       40.69      3.90 o
   1   1  15        0.36        2.13      3.00 o
   2   1  15        3.62        5.14      3.30 o
   3   1  15       26.37       37.47      4.82 o
   4   1  15        5.17       13.63      6.51 o
  -8   2  15        5.13        9.33      4.01 o
  -7   2  15        8.52        6.82      3.72 o
  -6   2  15        3.43        6.29      3.42 o
  -5   2  15        0.13       -1.74      3.56 o
  -4   2  15        4.96        6.11      2.44 o
  -3   2  15       12.05        9.72      2.86 o
  -2   2  15      185.24      204.37      6.97 o
  -1   2  15       15.00       15.88      2.96 o
   0   2  15        6.28        4.54      3.16 o
   1   2  15       28.21       25.15      5.68 o
   2   2  15        4.93        7.75      3.65 o
   3   2  15        0.79       -1.77      3.48 o
   4   2  15        7.05       17.04      7.13 o
  -8   3  15        4.02        4.32      4.96 o
  -7   3  15        0.47        1.50      2.81 o
  -6   3  15       10.35       14.44      3.26 o
  -5   3  15        3.61        5.79      2.72 o
  -4   3  15        0.14        1.08      2.36 o
  -3   3  15       60.14       61.23      4.65 o
  -2   3  15        1.73        3.42      2.22 o
  -1   3  15       46.67       46.67      3.95 o
   0   3  15        5.42        6.95      2.55 o
   1   3  15        2.96       10.25      3.58 o
   2   3  15        5.23        8.73      3.65 o
   3   3  15        0.61        1.77      5.27 o
   4   3  15        0.29        5.27      6.51 o
  -8   4  15        3.05        4.03      3.65 o
  -7   4  15        9.43        4.66      3.09 o
  -6   4  15        1.07        8.38      2.97 o
  -5   4  15        2.25        1.30      2.54 o
  -4   4  15        2.83        2.19      2.46 o
  -3   4  15       12.52       16.61      2.72 o
  -2   4  15       68.02       67.93      4.27 o
  -1   4  15       21.42       25.09      3.40 o
   0   4  15        1.24        1.25      2.41 o
   1   4  15       18.49       24.46      4.34 o
   2   4  15        9.30        9.91      4.49 o
   3   4  15        0.20        0.31      5.27 o
  -8   5  15        3.46        9.73      4.01 o
  -7   5  15        0.27        0.65      2.83 o
  -6   5  15        7.49        1.83      2.85 o
  -5   5  15        1.71        0.42      2.45 o
  -4   5  15       19.96       10.74      2.90 o
  -3   5  15        4.28        7.45      3.62 o
  -2   5  15        3.03        3.21      4.21 o
  -1   5  15       26.53       29.55      4.36 o
   0   5  15       12.33        8.26      3.31 o
   1   5  15        0.06        3.58      3.41 o
   2   5  15        1.20       10.38      4.60 o
   3   5  15        3.43       -2.79      5.89 o
  -8   6  15       15.29        9.29      5.27 o
  -7   6  15        0.01        0.11      2.82 o
  -6   6  15       27.20       24.87      3.92 o
  -5   6  15        0.42        0.11      2.67 o
  -4   6  15        0.01        0.60      2.54 o
  -3   6  15        7.39        8.75      2.53 o
  -2   6  15       28.93       23.39      4.15 o
  -1   6  15       24.89       30.60      4.49 o
   0   6  15        8.93       12.06      3.82 o
   1   6  15        8.74        8.83      4.00 o
   2   6  15        0.00       -3.10      5.58 o
  -7   7  15        2.44        3.13      6.82 o
  -6   7  15        0.57       -0.78      2.79 o
  -5   7  15        0.82        0.92      3.65 o
  -4   7  15        6.31        3.75      4.97 o
  -3   7  15        4.56       10.50      6.21 o
  -2   7  15        2.19        4.94      3.41 o
  -1   7  15        3.47        0.46      3.83 o
   0   7  15        8.39        8.53      8.68 o
   1   7  15        3.11        6.61      4.15 o
   2   7  15        2.95        7.44      6.82 o
  -7   8  15       19.78       18.90      6.20 o
  -6   8  15       34.65       34.57      5.34 o
  -5   8  15        0.01        1.31      2.85 o
  -4   8  15        0.19        0.82      3.99 o
  -3   8  15       37.82       41.77      6.25 o
  -2   8  15        2.01        3.53      3.51 o
  -1   8  15        8.56        5.44      5.14 o
   0   8  15        0.24       -0.14      5.06 o
   1   8  15       13.85       26.03     10.53 o
  -6   9  15        4.69        4.65      5.27 o
  -5   9  15        0.43        2.63      3.72 o
  -4   9  15        0.00        0.31      5.27 o
  -3   9  15       11.34       12.05      4.76 o
  -2   9  15        0.06        3.30      4.55 o
  -1   9  15        2.06        3.43      5.36 o
   0   9  15        9.03       13.94      8.98 o
  -5  10  15        0.00        2.79      6.20 o
  -4  10  15       21.93       14.56      7.44 o
  -3  10  15        1.98        7.44      6.51 o
  -2  10  15        0.17        1.24      6.51 o
  -1  10  15       16.61       15.49      9.29 o
   0 -12  16       19.92       11.84     13.32 o
   1 -12  16        9.64       17.97      9.60 o
  -3 -11  16        0.40       -7.44      7.44 o
  -2 -11  16        0.12       -0.31      8.37 o
  -1 -11  16       15.85       23.24      7.01 o
   0 -11  16       33.82       31.28      7.56 o
   1 -11  16        5.63        2.17      7.75 o
   2 -11  16        3.77        6.82      8.37 o
  -4 -10  16        0.24        8.68      8.68 o
  -3 -10  16        7.40       11.15      8.06 o
  -2 -10  16        4.04        1.40      4.35 o
  -1 -10  16        0.02        5.11      5.70 o
   0 -10  16        6.83       17.79      5.25 o
   1 -10  16       12.01        5.58      4.57 o
   2 -10  16       21.91       23.24      8.98 o
   3 -10  16        0.00       -2.79      7.44 o
  -5  -9  16       22.51       21.38      9.60 o
  -4  -9  16        0.69        6.20      7.44 o
  -3  -9  16       29.56       30.21      6.82 o
  -2  -9  16        0.10       -2.90      3.98 o
  -1  -9  16        3.13        1.28      5.20 o
   0  -9  16        7.08       -1.01      4.29 o
   1  -9  16        1.97       -0.07      4.20 o
   2  -9  16        0.00        3.33      5.42 o
   3  -9  16        6.24       19.83      8.98 o
  -5  -8  16        6.06        8.37      7.44 o
  -4  -8  16        0.68        3.27      4.96 o
  -3  -8  16       33.76       22.84      5.35 o
  -2  -8  16        3.11        1.92      3.98 o
  -1  -8  16        4.51        3.63      4.02 o
   0  -8  16        7.72       10.97     10.33 o
   1  -8  16        1.64        1.58      4.06 o
   2  -8  16        5.11       11.93      7.59 o
   3  -8  16        2.27       13.94      7.75 o
   4  -8  16        3.62       11.46      8.68 o
  -6  -7  16        1.43        9.60      8.37 o
  -5  -7  16        0.68        1.03      4.84 o
  -4  -7  16        5.36        2.27      3.69 o
  -3  -7  16       32.29       28.22      8.11 o
  -2  -7  16        0.45        1.26      3.68 o
  -1  -7  16       10.16       10.27      3.58 o
   0  -7  16        0.94       -4.60      6.07 o
   1  -7  16        0.79        0.77      3.77 o
   2  -7  16        0.59        4.66      6.51 o
   3  -7  16        0.68       -1.18      5.58 o
   4  -7  16        0.48        7.13      7.75 o
  -6  -6  16       10.99        6.51      7.44 o
  -5  -6  16       55.98       61.01      7.98 o
  -4  -6  16        0.00        4.71      3.62 o
  -3  -6  16      126.50      118.11      7.61 o
  -2  -6  16       11.99       10.86      4.18 o
  -1  -6  16        0.90        3.89      3.08 o
   0  -6  16        0.41        1.36      4.63 o
   1  -6  16        2.32        3.12      3.80 o
   2  -6  16        4.63        0.79      4.49 o
   3  -6  16        0.38       -0.89      4.49 o
   4  -6  16        0.91       -5.58      5.58 o
  -7  -5  16        0.59        0.00      6.82 o
  -6  -5  16        7.61        3.10      4.76 o
  -5  -5  16        0.72       -0.06      4.37 o
  -4  -5  16       11.39        9.47      4.86 o
  -3  -5  16       16.45       15.66      4.42 o
  -2  -5  16        1.14       -2.79      4.38 o
  -1  -5  16        0.01        0.98      2.91 o
   0  -5  16        2.51        6.86      3.78 o
   1  -5  16        6.00        8.29      3.96 o
   2  -5  16        2.42        5.51      4.00 o
   3  -5  16        5.04        1.91      4.23 o
   4  -5  16        3.58        5.58      6.82 o
  -7  -4  16        0.10        3.72      6.20 o
  -6  -4  16       28.57       36.22      6.34 o
  -5  -4  16        2.55        4.82      4.32 o
  -4  -4  16        0.04        0.31      4.16 o
  -3  -4  16      168.07      184.10      8.58 o
  -2  -4  16        0.46       -0.30      4.02 o
  -1  -4  16        2.65       -1.19      3.04 o
   0  -4  16        5.35        3.53      2.68 o
   1  -4  16       19.65       27.95      4.72 o
   2  -4  16       15.30        4.41      7.32 o
   3  -4  16        1.37       10.51      4.71 o
   4  -4  16        1.98        3.72      6.51 o
  -7  -3  16        0.51        0.31      4.16 o
  -6  -3  16        5.05        4.05      4.27 o
  -5  -3  16        2.41        0.59      3.87 o
  -4  -3  16       46.36       36.89      6.22 o
  -3  -3  16       68.63       61.39      5.65 o
  -2  -3  16        3.56        6.02      3.46 o
  -1  -3  16        3.41        2.39      2.48 o
   0  -3  16       32.65       26.93      3.33 o
   1  -3  16        1.75        5.55      3.56 o
   2  -3  16        0.58        3.14      6.56 o
   3  -3  16        0.03        2.81      4.23 o
   4  -3  16        8.24       12.70      7.13 o
  -7  -2  16        0.00       -3.13      4.49 o
  -6  -2  16        4.36        5.67      4.46 o
  -5  -2  16       13.88       11.61      4.46 o
  -4  -2  16       14.73        8.76      4.39 o
  -3  -2  16        2.26        1.14      3.21 o
  -2  -2  16        3.64        4.89      3.40 o
  -1  -2  16       14.39       16.00      2.94 o
   0  -2  16        5.63        7.60      3.18 o
   1  -2  16        1.97        2.69      3.25 o
   2  -2  16        0.35       -1.05      3.34 o
   3  -2  16        0.41       -3.71      3.71 o
   4  -2  16        0.70        8.37      6.20 o
  -8  -1  16        6.36        4.65      5.89 o
  -7  -1  16       10.49       12.83      4.62 o
  -6  -1  16        2.39       -3.16      3.61 o
  -5  -1  16        0.99       -2.17      3.48 o
  -4  -1  16        8.20       10.71      4.46 o
  -3  -1  16        8.97        5.41      3.54 o
  -2  -1  16       53.13       49.19      5.81 o
  -1  -1  16        1.06        2.61      2.39 o
   0  -1  16       30.86       35.81      4.03 o
   1  -1  16       33.55       34.93      4.87 o
   2  -1  16        0.39        3.97      4.61 o
   3  -1  16        0.20        2.26      4.23 o
   4  -1  16        3.54        7.13      6.51 o
  -8   0  16        9.19       17.04      6.82 o
  -7   0  16        0.07       -3.48      3.48 o
  -6   0  16       25.92       24.30      5.14 o
  -5   0  16       12.23        1.68      3.72 o
  -4   0  16        0.45       -3.42      3.42 o
  -3   0  16       42.95       39.93      4.81 o
  -2   0  16       10.24        5.36      2.93 o
  -1   0  16      172.36      163.96      5.91 o
   0   0  16        1.13        2.42      3.13 o
   1   0  16        3.26        1.81      3.27 o
   2   0  16        2.34        0.02      3.37 o
   3   0  16       22.84       22.79      5.58 o
   4   0  16        4.56        8.37      6.82 o
  -8   1  16       14.92       12.26      4.84 o
  -7   1  16        0.00       -3.72      3.72 o
  -6   1  16        4.59        2.79      4.01 o
  -5   1  16        3.89        8.02      3.87 o
  -4   1  16        4.94        7.08      3.72 o
  -3   1  16       63.96       57.85      4.26 o
  -2   1  16       59.11       65.40      4.28 o
  -1   1  16        3.95        6.47      2.65 o
   0   1  16        0.17        2.04      2.59 o
   1   1  16        5.62        5.58      4.24 o
   2   1  16        0.70        4.34      3.87 o
   3   1  16        1.05        5.59      4.37 o
   4   1  16        0.84       13.01      7.44 o
  -8   2  16       14.82       14.17      5.73 o
  -7   2  16        0.00        4.12      3.72 o
  -6   2  16       72.92       77.63      6.97 o
  -5   2  16        1.63       -1.89      2.57 o
  -4   2  16       10.61        7.26      2.89 o
  -3   2  16        3.99        1.34      2.36 o
  -2   2  16       38.38       31.78      4.45 o
  -1   2  16       34.53       33.68      5.19 o
   0   2  16       10.33        8.48      3.47 o
   1   2  16       22.88       22.63      6.28 o
   2   2  16       34.29       34.88      6.17 o
   3   2  16        2.01        2.48      5.58 o
  -8   3  16       16.83       16.09      4.90 o
  -7   3  16        0.01       -0.80      2.82 o
  -6   3  16       45.10       49.41      6.68 o
  -5   3  16        4.34        2.62      2.85 o
  -4   3  16       22.00       18.08      3.38 o
  -3   3  16       67.72       66.59      5.55 o
  -2   3  16       27.36       25.03      5.42 o
  -1   3  16       36.06       36.03      3.89 o
   0   3  16        8.17        5.97      3.31 o
   1   3  16        2.24        4.23      3.40 o
   2   3  16       32.17       41.52      6.56 o
   3   3  16        0.05        4.65      6.20 o
  -8   4  16        7.16       10.53      5.58 o
  -7   4  16        2.08       -0.33      2.96 o
  -6   4  16       73.13       93.20      6.14 o
  -5   4  16       14.56       16.20      3.62 o
  -4   4  16        2.16        0.22      2.64 o
  -3   4  16        9.70       12.98      2.86 o
  -2   4  16        0.10        4.84      4.06 o
  -1   4  16        0.21        0.07      2.89 o
   0   4  16        0.02        3.12      3.28 o
   1   4  16       17.98       14.82      4.10 o
   2   4  16       16.29       24.85      5.80 o
   3   4  16        4.86       -2.48      6.51 o
  -7   5  16       36.02       41.61      4.96 o
  -6   5  16        8.93       19.56      4.37 o
  -5   5  16        0.11       -1.09      2.72 o
  -4   5  16        9.52        8.82      3.04 o
  -3   5  16       78.96       86.94      5.99 o
  -2   5  16        0.56        0.60      3.05 o
  -1   5  16       28.99       30.47      7.69 o
   0   5  16        2.45        4.97      3.62 o
   1   5  16       33.59       31.64      5.40 o
   2   5  16       10.63       17.97      7.75 o
  -7   6  16        7.65        5.89      5.27 o
  -6   6  16       59.35       59.13      6.05 o
  -5   6  16        1.99        2.53      3.66 o
  -4   6  16       60.41       55.40      4.83 o
  -3   6  16        6.38        8.73      3.65 o
  -2   6  16        0.35        2.04      3.97 o
  -1   6  16       32.81       41.52      5.37 o
   0   6  16        0.18        0.93      4.84 o
   1   6  16       18.81       29.53      5.28 o
   2   6  16        0.06        4.65      6.82 o
  -7   7  16        8.21       11.77      5.58 o
  -6   7  16        2.74        2.79      3.72 o
  -5   7  16        1.47        7.57      3.33 o
  -4   7  16       15.97       17.66      6.79 o
  -3   7  16       20.18       21.07      5.36 o
  -2   7  16        3.38        1.51      3.64 o
  -1   7  16        5.91        9.04      5.24 o
   0   7  16        0.05        8.27      5.65 o
   1   7  16       13.14       13.94      9.91 o
  -6   8  16        0.31       -2.17      4.96 o
  -5   8  16        0.39       -1.52      3.48 o
  -4   8  16       20.61       23.24      7.44 o
  -3   8  16        0.76        3.31      4.09 o
  -2   8  16        3.92        5.42      5.81 o
  -1   8  16        7.02        5.98      5.58 o
   0   8  16        0.84       13.94      9.29 o
  -5   9  16        0.15        4.34      6.20 o
  -4   9  16        2.70        5.27      6.51 o
  -3   9  16        8.78       16.42      7.13 o
  -2   9  16        5.52        7.39      5.73 o
  -1   9  16        1.16        1.86      7.75 o
   0 -11  17        8.54        9.29      8.98 o
   1 -11  17        2.32       25.10      9.91 o
  -3 -10  17       17.77       27.26     10.22 o
  -2 -10  17        6.90        2.79      8.37 o
  -1 -10  17        6.12        3.60      6.22 o
   0 -10  17        1.11        4.03      8.98 o
   1 -10  17        1.57       -3.72      7.75 o
   2 -10  17        6.62        4.03      8.06 o
  -4  -9  17        4.85       10.84      8.68 o
  -3  -9  17        0.87        3.41      8.37 o
  -2  -9  17        3.70        2.56      4.64 o
  -1  -9  17        4.93        6.23      5.90 o
   0  -9  17       34.62       29.43      7.66 o
   1  -9  17       14.54       15.84      6.29 o
   2  -9  17        0.26        8.06      8.06 o
   3  -9  17        4.73       16.73      8.98 o
  -5  -8  17        2.40       11.15      8.68 o
  -4  -8  17        0.36        4.96      8.68 o
  -3  -8  17        5.32        9.46      5.68 o
  -2  -8  17        0.08       -2.22      4.04 o
  -1  -8  17        1.95       -5.02      5.02 o
   0  -8  17        3.56       -0.24      4.32 o
   1  -8  17        0.89       -0.82      4.55 o
   2  -8  17        0.29       -2.48      6.51 o
   3  -8  17        5.77       15.49      8.37 o
  -5  -7  17        0.37        6.51      8.37 o
  -4  -7  17        3.68       -0.14      8.21 o
  -3  -7  17        5.98        5.41      4.31 o
  -2  -7  17        0.00        0.10      4.11 o
  -1  -7  17        0.09       -0.81      3.98 o
   0  -7  17        0.46       -0.13      4.08 o
   1  -7  17        0.15        1.39      5.30 o
   2  -7  17        0.26       -4.27      4.27 o
   3  -7  17        0.33        6.51      8.06 o
  -6  -6  17        2.81        3.72      7.44 o
  -5  -6  17        4.25       -1.86      7.44 o
  -4  -6  17        5.93       11.46      5.48 o
  -3  -6  17        1.42       -2.56      3.80 o
  -2  -6  17       43.99       31.53      5.34 o
  -1  -6  17        0.19       -3.52      3.52 o
   0  -6  17        8.01        5.24      5.92 o
   1  -6  17        9.36        3.30      4.10 o
   2  -6  17        0.04        9.16      5.34 o
   3  -6  17        6.45       17.04      8.06 o
   4  -6  17        1.34        1.86      7.44 o
  -6  -5  17        6.16       19.83      8.06 o
  -5  -5  17        5.99        0.77      5.04 o
  -4  -5  17        0.48       -3.32      3.32 o
  -3  -5  17       15.66       10.25      4.46 o
  -2  -5  17        4.42        6.11      3.95 o
  -1  -5  17        0.16        1.66      3.01 o
   0  -5  17        9.57        5.01      3.95 o
   1  -5  17        1.93       -3.56      3.56 o
   2  -5  17        2.06        1.14      9.14 o
   3  -5  17        3.78       10.22      7.13 o
   4  -5  17        0.11        9.29      8.06 o
  -7  -4  17        0.01       -1.86      6.51 o
  -6  -4  17        5.47       12.39      7.75 o
  -5  -4  17       63.37       65.78      7.72 o
  -4  -4  17        7.78        9.24      5.06 o
  -3  -4  17        6.92        4.11      3.87 o
  -2  -4  17        0.09       -1.67      3.55 o
  -1  -4  17        0.00       -0.61      2.75 o
   0  -4  17        0.00       -3.42      3.42 o
   1  -4  17       10.52       17.12      4.73 o
   2  -4  17        0.56        8.01      4.90 o
   3  -4  17       19.50       20.76      8.06 o
   4  -4  17        2.99        7.13      7.44 o
  -7  -3  17        1.42       11.46      7.13 o
  -6  -3  17       18.34        6.51      7.13 o
  -5  -3  17        2.16        1.24      4.38 o
  -4  -3  17       23.75       19.26      5.24 o
  -3  -3  17        8.54        7.64      3.72 o
  -2  -3  17        5.19        5.38      3.60 o
  -1  -3  17       28.67       28.28      4.02 o
   0  -3  17        4.61        5.21      3.86 o
   1  -3  17        0.03        0.93      3.49 o
   2  -3  17       29.26       34.58      6.34 o
   3  -3  17        5.97        6.20      6.51 o
   4  -3  17        0.08        8.98      7.75 o
  -7  -2  17        7.82       12.08      6.20 o
  -6  -2  17        9.72       10.17      4.93 o
  -5  -2  17       48.91       47.77      8.06 o
  -4  -2  17       16.66       11.77      7.44 o
  -3  -2  17        3.94        1.49      3.41 o
  -2  -2  17       36.56       41.70      5.23 o
  -1  -2  17        9.92       15.36      6.17 o
   0  -2  17        0.08       -3.19      3.19 o
   1  -2  17        0.18        6.28      3.87 o
   2  -2  17       18.37       24.89      8.83 o
   3  -2  17       26.56       47.71      9.60 o
   4  -2  17        0.22       -1.55      5.89 o
  -7  -1  17        3.03        2.17      5.58 o
  -6  -1  17       66.47       65.96      7.28 o
  -5  -1  17        0.13       -0.17      3.87 o
  -4  -1  17        5.11        6.71      4.32 o
  -3  -1  17        2.06       -3.15      3.21 o
  -2  -1  17       19.79       24.47      4.67 o
  -1  -1  17        0.00        2.35      3.03 o
   0  -1  17        3.44        5.09      3.56 o
   1  -1  17       10.16        9.03      3.87 o
   2  -1  17       43.63       57.95      7.50 o
   3  -1  17        1.38        4.34      5.58 o
  -7   0  17        5.75        1.46      4.32 o
  -6   0  17       74.67       90.95      8.07 o
  -5   0  17       19.64       17.16      7.44 o
  -4   0  17       26.70       27.57      5.46 o
  -3   0  17       39.67       39.42      5.09 o
  -2   0  17        0.44       -0.34      2.66 o
  -1   0  17        0.02        5.95      2.81 o
   0   0  17       17.58       18.89      4.32 o
   1   0  17        4.84        6.17      3.95 o
   2   0  17       88.57      124.92      9.79 o
   3   0  17        0.01       -2.17      5.89 o
  -7   1  17        8.07       12.08      4.58 o
  -6   1  17       10.42       12.36      4.84 o
  -5   1  17        1.23        3.87      8.21 o
  -4   1  17        2.82       -1.53      5.73 o
  -3   1  17       13.75       21.77      3.36 o
  -2   1  17       48.41       56.16      5.61 o
  -1   1  17       18.67       16.87      3.35 o
   0   1  17       11.11       16.36      4.21 o
   1   1  17       10.83       10.33      4.50 o
   2   1  17        2.52        8.22      4.76 o
   3   1  17        1.06        5.89      7.44 o
  -7   2  17       16.80       21.95      4.98 o
  -6   2  17       79.28       89.99      6.42 o
  -5   2  17        8.64       11.81      3.65 o
  -4   2  17        0.08       -0.37      2.85 o
  -3   2  17        2.08        7.84      3.49 o
  -2   2  17        9.70       11.15      3.87 o
  -1   2  17        8.99       15.71      3.75 o
   0   2  17        8.33        6.61      3.62 o
   1   2  17       41.99       42.13      7.96 o
   2   2  17       10.11       14.10      5.48 o
   3   2  17        1.00        7.13      6.82 o
  -7   3  17       21.46       13.63      5.89 o
  -6   3  17       10.68       11.14      4.53 o
  -5   3  17        0.93       -1.88      2.72 o
  -4   3  17        1.19        1.19      4.66 o
  -3   3  17        6.77       10.30      4.69 o
  -2   3  17        3.95        6.59      3.48 o
  -1   3  17       21.88       25.39      4.59 o
   0   3  17       13.02       16.73      4.34 o
   1   3  17        2.46        3.80      4.98 o
   2   3  17        0.09       -4.03      5.58 o
  -7   4  17        4.14        9.60      5.89 o
  -6   4  17        7.52       12.97      3.72 o
  -5   4  17        0.05        0.67      2.94 o
  -4   4  17        4.03       11.18      3.29 o
  -3   4  17        0.30        0.00      3.28 o
  -2   4  17        0.13        4.15      3.68 o
  -1   4  17        0.29       -3.13      3.13 o
   0   4  17        0.10        6.71      4.09 o
   1   4  17        0.93        5.70      4.14 o
   2   4  17        0.11        2.17      6.51 o
  -7   5  17       22.67       31.60      7.44 o
  -6   5  17        5.76        2.63      4.18 o
  -5   5  17        1.09       -2.74      2.82 o
  -4   5  17        9.03        6.31      3.34 o
  -3   5  17       13.71       17.43      4.93 o
  -2   5  17        8.58       10.76      3.95 o
  -1   5  17        1.75       12.36      9.29 o
   0   5  17        1.08       11.06      5.56 o
   1   5  17        0.12        6.46      6.35 o
  -6   6  17        8.36        7.82      4.23 o
  -5   6  17        0.15        1.44      2.99 o
  -4   6  17        6.21        5.65      3.12 o
  -3   6  17        3.12       -3.61      3.61 o
  -2   6  17        0.26        5.07      3.76 o
  -1   6  17        1.63       14.04      7.75 o
   0   6  17        7.45       19.64      6.55 o
  -6   7  17        1.39        0.93      5.58 o
  -5   7  17       25.25       37.17      7.44 o
  -4   7  17        2.24        1.55      5.27 o
  -3   7  17        0.30        6.51      6.20 o
  -2   7  17        2.78        7.07      4.09 o
  -1   7  17        2.57       12.29      6.34 o
   0   7  17        8.19       12.08      9.91 o
  -5   8  17        9.18       16.93      4.80 o
  -4   8  17        1.18        8.68      6.20 o
  -3   8  17        6.65        8.37      6.51 o
  -2   8  17        0.34        4.78      8.83 o
   0 -10  18        0.41        3.41      9.29 o
  -3  -9  18       10.59        6.51      8.68 o
  -2  -9  18       23.88       19.52      9.91 o
  -1  -9  18        1.89       -0.87      6.02 o
   0  -9  18        0.21        2.48      9.29 o
   1  -9  18        0.11       15.80      8.98 o
  -4  -8  18        1.11        7.13      8.37 o
  -3  -8  18        1.12        4.34      7.75 o
  -2  -8  18        1.41        4.32      4.88 o
  -1  -8  18        1.89        5.36      6.24 o
   0  -8  18        2.23       -2.73      6.12 o
   1  -8  18        5.32       12.39      8.68 o
   2  -8  18        1.35        3.10      8.06 o
  -5  -7  18        5.31       20.14      8.98 o
  -4  -7  18        3.93       -6.51      6.51 o
  -3  -7  18        5.89        3.11      8.52 o
  -2  -7  18        6.98       10.37      4.78 o
  -1  -7  18        1.31       -2.82      5.58 o
   0  -7  18        1.70       -3.63      4.55 o
   1  -7  18        2.18        6.34      4.62 o
   2  -7  18       13.20       14.56      8.68 o
  -5  -6  18        1.16        3.10      7.44 o
  -4  -6  18        0.04       -1.55      6.82 o
  -3  -6  18        1.59       -1.64      4.71 o
  -2  -6  18        0.30       -0.91      4.02 o
  -1  -6  18        0.87        2.41      5.58 o
   0  -6  18        0.06       -1.82      4.10 o
   1  -6  18        0.68        0.46      4.35 o
   2  -6  18        7.16       17.04      8.06 o
   3  -6  18       12.92       36.56      9.91 o
  -6  -5  18       26.76       39.35     10.53 o
  -5  -5  18       15.46       15.18      8.06 o
  -4  -5  18        1.01        5.43      5.02 o
  -3  -5  18        0.88        1.27      5.19 o
  -2  -5  18       12.84        8.61      4.37 o
  -1  -5  18        2.21       -0.20      5.24 o
   0  -5  18        0.25        3.71      4.36 o
   1  -5  18        4.37       -2.27      4.23 o
   2  -5  18       25.59       27.57      8.98 o
   3  -5  18        1.76        6.20      7.75 o
  -6  -4  18       17.78       16.11      8.06 o
  -5  -4  18        1.73       -4.46      4.46 o
  -4  -4  18       37.66       35.86      6.78 o
  -3  -4  18        9.01        4.89      4.19 o
  -2  -4  18        4.84        6.98      4.08 o
  -1  -4  18       12.74       13.35      4.45 o
   0  -4  18       13.13       17.31      4.98 o
   1  -4  18        7.24        5.79      4.35 o
   2  -4  18       24.14       35.12     13.48 o
   3  -4  18        0.04        7.44      7.44 o
  -6  -3  18        7.33       13.32      7.44 o
  -5  -3  18       18.66       14.72      5.70 o
  -4  -3  18        3.24       14.07      5.89 o
  -3  -3  18        0.20       -3.42      3.65 o
  -2  -3  18        1.60       -3.51      3.60 o
  -1  -3  18        0.66        1.96      3.74 o
   0  -3  18       14.79       13.79      4.65 o
   1  -3  18        0.04       -1.90      3.96 o
   2  -3  18       28.45       21.11      5.90 o
   3  -3  18        1.41        8.68      7.75 o
  -6  -2  18       38.03       42.14      9.29 o
  -5  -2  18       18.96        5.83      5.20 o
  -4  -2  18       22.17       19.73      5.24 o
  -3  -2  18        1.67        0.48      6.09 o
  -2  -2  18       47.30       46.75      5.69 o
  -1  -2  18        3.66        9.31      4.17 o
   0  -2  18        3.88        4.39      3.90 o
   1  -2  18        0.34        5.12      4.36 o
   2  -2  18        2.12        5.11      4.69 o
   3  -2  18        2.76        8.37      7.13 o
  -7  -1  18       19.14       24.48      7.75 o
  -6  -1  18        0.06       -3.10      5.58 o
  -5  -1  18        7.49        8.40      5.06 o
  -4  -1  18        0.28        6.23      4.71 o
  -3  -1  18        8.33       10.47      4.14 o
  -2  -1  18        7.44        5.88      3.98 o
  -1  -1  18        1.03       -0.54      3.50 o
   0  -1  18        5.02        6.45      4.01 o
   1  -1  18        2.37        3.59      4.13 o
   2  -1  18        0.25       -1.55      6.20 o
   3  -1  18        2.14        7.44      6.82 o
  -7   0  18        5.73       13.94      7.13 o
  -6   0  18        2.19        7.44      6.51 o
  -5   0  18        0.15       -4.01      4.09 o
  -4   0  18        0.32       -3.87      5.42 o
  -3   0  18       20.12       18.78      4.53 o
  -2   0  18        0.01        2.60      3.59 o
  -1   0  18        0.60        6.44      3.65 o
   0   0  18       10.68       13.28      4.30 o
   1   0  18        3.04       -2.70      3.84 o
   2   0  18        9.43       10.84      7.44 o
  -7   1  18       10.99       11.77      6.51 o
  -6   1  18        6.54       12.70      6.51 o
  -5   1  18        5.92        8.73      4.69 o
  -4   1  18       22.19       29.12      4.48 o
  -3   1  18       20.08       23.51      4.74 o
  -2   1  18        2.12        6.77      3.76 o
  -1   1  18        1.68        8.27      3.78 o
   0   1  18        4.95       18.23      8.12 o
   1   1  18       34.45       53.16      6.28 o
   2   1  18        2.16       -2.17      6.51 o
  -7   2  18        4.99        7.75      5.89 o
  -6   2  18        0.97        1.11      4.05 o
  -5   2  18        0.15        1.54      4.31 o
  -4   2  18       77.35       85.30      6.20 o
  -3   2  18       39.54       35.12      5.24 o
  -2   2  18        4.17        4.43      3.68 o
  -1   2  18       15.83       25.42      6.31 o
   0   2  18       10.84       11.39      4.63 o
   1   2  18        1.52        2.95      6.39 o
   2   2  18        0.51        1.55      6.82 o
  -7   3  18        0.75        7.44      5.89 o
  -6   3  18        8.45        4.96      4.38 o
  -5   3  18       19.82       26.59      4.58 o
  -4   3  18        5.66        0.77      4.93 o
  -3   3  18        6.28        6.10      4.06 o
  -2   3  18        0.33        5.25      3.69 o
  -1   3  18        3.13       13.54      5.68 o
   0   3  18       29.33       29.65      6.70 o
   1   3  18       10.10        9.68     12.08 o
  -6   4  18        0.84        0.64      4.01 o
  -5   4  18       52.94       58.04      6.35 o
  -4   4  18       21.00       12.59      6.20 o
  -3   4  18        0.01        1.91      4.17 o
  -2   4  18       13.55       18.34      4.60 o
  -1   4  18        6.04       12.16      5.73 o
   0   4  18       30.61       50.13     13.79 o
   1   4  18        0.44        3.41      7.13 o
  -6   5  18        8.56       10.07      4.68 o
  -5   5  18       13.48       24.13      5.02 o
  -4   5  18        2.23       -1.21      4.17 o
  -3   5  18        3.03        8.40      4.69 o
  -2   5  18       10.09       22.23      6.85 o
  -1   5  18        4.37       10.86      6.02 o
   0   5  18        7.60        2.79      8.98 o
  -5   6  18        1.99        2.26      4.05 o
  -4   6  18        6.07       -4.34      5.27 o
  -3   6  18        1.72        8.68      6.20 o
  -2   6  18        6.54        9.02      5.06 o
  -1   6  18        2.82       12.70      8.37 o
  -4   7  18        5.17        5.89      6.51 o
  -3   7  18        1.01       -5.27      5.27 o
  -3  -8  19        1.32       -5.89      7.75 o
  -2  -8  19        0.06       -1.55      8.68 o
  -1  -8  19        5.68        0.10      6.56 o
   0  -8  19        0.18       -8.98      8.98 o
  -4  -7  19        0.09        8.37      8.06 o
  -3  -7  19        0.02        7.13      8.06 o
  -2  -7  19        8.58        1.27      6.24 o
  -1  -7  19        4.56       -1.95      6.44 o
   0  -7  19        5.83       -3.02      6.22 o
   1  -7  19        0.02        0.93      7.75 o
  -4  -6  19        0.67        7.13      8.06 o
  -3  -6  19       10.17       19.21      8.06 o
  -2  -6  19        5.16        0.68      4.59 o
  -1  -6  19        0.12       -5.46      5.46 o
   0  -6  19        0.19       -6.12      6.12 o
   1  -6  19        2.40       17.66      8.68 o
   2  -6  19        0.01        4.96      8.06 o
  -5  -5  19        1.85        5.27      7.44 o
  -4  -5  19        0.55        7.44      7.44 o
  -3  -5  19        2.64        0.53      9.91 o
  -2  -5  19        0.35        3.11      4.26 o
  -1  -5  19        2.10        6.59      6.09 o
   0  -5  19        5.10       -0.87      6.17 o
   1  -5  19        5.62       14.87      8.06 o
   2  -5  19        0.35        7.13      7.75 o
  -5  -4  19       23.51       13.32      8.06 o
  -4  -4  19        3.53       -1.55      6.20 o
  -3  -4  19        7.11        4.26      5.14 o
  -2  -4  19        0.53       -0.25      4.27 o
  -1  -4  19        4.72       -2.27      5.24 o
   0  -4  19        0.00       -0.11      6.22 o
   1  -4  19        8.81       17.13      5.75 o
   2  -4  19        0.02        4.03      7.13 o
  -6  -3  19       10.93       14.56      7.75 o
  -5  -3  19       21.26       16.42      7.75 o
  -4  -3  19       28.06       31.30      6.66 o
  -3  -3  19        5.88        6.20      9.29 o
  -2  -3  19       11.29       16.06      4.77 o
  -1  -3  19       30.73       39.83     11.46 o
   0  -3  19        8.29        8.86      6.69 o
   1  -3  19       25.54       28.06      5.83 o
   2  -3  19        0.00       -1.24      6.82 o
  -6  -2  19        2.74       10.22      7.44 o
  -5  -2  19       15.87       15.49      7.44 o
  -4  -2  19        6.04       12.35      9.14 o
  -3  -2  19       11.26       10.38      7.75 o
  -2  -2  19        0.48        6.34      4.17 o
  -1  -2  19       12.24       16.90      6.56 o
   0  -2  19        3.06        1.62      4.28 o
   1  -2  19       23.93       25.12      5.75 o
   2  -2  19        2.53        8.06      7.75 o
  -6  -1  19       13.84       22.00      8.37 o
  -5  -1  19        2.53        4.03      6.51 o
  -4  -1  19       24.57       27.09      5.95 o
  -3  -1  19       15.70       22.93      5.90 o
  -2  -1  19        2.90        3.50      4.10 o
  -1  -1  19       23.24       29.45     16.27 o
   0  -1  19       13.81       11.13      6.44 o
   1  -1  19       13.56       12.70      5.19 o
   2  -1  19        0.42        6.82      7.13 o
  -6   0  19        4.03        6.51      6.51 o
  -5   0  19       12.17       13.94      7.13 o
  -4   0  19        0.75        2.23      4.54 o
  -3   0  19       40.65       43.49      8.83 o
  -2   0  19       22.15       28.87      5.32 o
  -1   0  19        1.48        2.25      5.51 o
   0   0  19       21.88       40.25      8.07 o
   1   0  19        0.09       -2.17      6.51 o
   2   0  19        1.22       -6.51      6.82 o
  -6   1  19        0.23       -3.41      4.60 o
  -5   1  19       46.66       48.86      6.51 o
  -4   1  19        0.04        6.42      4.58 o
  -3   1  19        0.16        4.34      4.76 o
  -2   1  19        9.12       12.90      4.50 o
  -1   1  19        2.39        4.08      5.58 o
   0   1  19       29.14       20.70      6.70 o
   1   1  19        3.60       15.49      7.75 o
  -6   2  19        3.50        4.49      6.04 o
  -5   2  19        5.44        4.38      4.80 o
  -4   2  19       30.06       29.69      6.17 o
  -3   2  19        1.87        1.00      4.54 o
  -2   2  19       13.57       14.43      4.69 o
  -1   2  19        3.41       15.16      6.22 o
   0   2  19        0.02        9.45      6.00 o
   1   2  19        1.04        4.03      7.44 o
  -6   3  19        9.22        8.06      6.51 o
  -5   3  19        0.01        1.56      7.28 o
  -4   3  19        3.80        4.03      6.20 o
  -3   3  19        0.00        0.04      4.46 o
  -2   3  19        0.33        2.75      3.95 o
  -1   3  19       20.08       36.39      7.76 o
   0   3  19        5.50        3.72      8.98 o
  -5   4  19        0.22        1.55      6.20 o
  -4   4  19        9.28        3.41      5.89 o
  -3   4  19        3.89       -0.93      5.58 o
  -2   4  19        3.11        8.12      4.31 o
  -1   4  19        7.22        8.86      6.31 o
   0   4  19        0.28        0.62      9.29 o
  -5   5  19       13.99        8.37      6.82 o
  -4   5  19        9.32        4.96      6.51 o
  -3   5  19        0.83        0.31      5.89 o
  -2   5  19        4.87       18.59      9.60 o
  -3   6  19        1.87       -0.31      6.20 o
  -2  -7  20        2.37        3.72      9.29 o
  -3  -6  20        7.38       -1.55      7.44 o
  -2  -6  20        2.99       -6.82      8.98 o
  -1  -6  20       24.47       37.80     12.08 o
   0  -6  20        2.09       -8.98      8.98 o
  -4  -5  20        0.67       -0.93      6.82 o
  -3  -5  20       16.93       24.79      8.68 o
  -2  -5  20        1.07       -6.20      8.06 o
  -1  -5  20        5.51       -0.51      6.12 o
   0  -5  20        2.27       -6.82      9.91 o
  -4  -4  20        2.45       12.39      7.75 o
  -3  -4  20        7.25       17.04      7.75 o
  -2  -4  20        1.85        0.32      4.64 o
  -1  -4  20       18.44       15.25      7.12 o
   0  -4  20        3.97       -5.27      9.60 o
   1  -4  20        1.85       11.46      8.68 o
  -5  -3  20        2.49       10.53      7.44 o
  -4  -3  20        1.70       -3.41      6.51 o
  -3  -3  20       12.38       22.00      8.06 o
  -2  -3  20        7.47        8.91      4.78 o
  -1  -3  20        0.00       -3.87      5.92 o
   0  -3  20        1.74        0.93      9.91 o
   1  -3  20        1.87       17.04      9.29 o
  -5  -2  20        5.94       13.01      7.44 o
  -4  -2  20        0.06        9.29      7.13 o
  -3  -2  20        0.03       15.80      7.13 o
  -2  -2  20        1.23        1.93      4.80 o
  -1  -2  20        0.02        6.28      6.34 o
   0  -2  20        8.34       16.42     10.84 o
   1  -2  20        2.79        5.89      8.06 o
  -5  -1  20        0.04       -5.27      5.89 o
  -4  -1  20        6.41        9.60      7.13 o
  -3  -1  20        0.56        9.60      6.82 o
  -2  -1  20        4.26        9.68      4.77 o
  -1  -1  20        2.43       -1.74      5.80 o
   0  -1  20        1.20       -0.62      9.29 o
   1  -1  20        0.41       -1.55      7.13 o
  -5   0  20       21.76       53.60     11.15 o
  -4   0  20        4.99        5.58      6.82 o
  -3   0  20        1.32        0.00      5.89 o
  -2   0  20        0.33        5.32      4.43 o
  -1   0  20       13.52       10.24      6.44 o
   0   0  20        2.47       -4.96      8.98 o
  -5   1  20        4.57       21.38      7.75 o
  -4   1  20        1.09        4.03      6.82 o
  -3   1  20        5.89       16.42      6.82 o
  -2   1  20        0.21        2.05      4.24 o
  -1   1  20        2.41        8.20      8.83 o
   0   1  20        0.27       -1.86      8.68 o
  -5   2  20        0.71       13.01      7.44 o
  -4   2  20       31.41       41.21      9.60 o
  -3   2  20        1.78       -1.24      5.89 o
  -2   2  20        4.17        0.31      8.06 o
  -1   2  20        0.04        1.55      7.75 o
  -4   3  20       35.48       33.46      8.68 o
  -3   3  20        0.00       -3.72      6.20 o
  -2   3  20        0.57       10.84      8.98 o
  -3   4  20        2.20       -0.31      6.20 o
  -2  -4  21        0.00       -8.68      8.68 o
  -3  -3  21        1.75        7.75      8.06 o
  -2  -3  21        0.50       -8.06      8.06 o
  -3  -2  21        3.26       13.01      8.37 o
  -2  -2  21        0.00        4.03      9.29 o
  -3  -1  21        0.81        8.37      7.44 o
  -2  -1  21        4.25       -6.51      8.68 o
  -3   0  21        0.06        9.91      7.75 o
  -2   0  21        0.01        5.58      9.91 o
 
